# Supplementary material for: RNF14 is a regulator of mitochondrial and immune function in muscle
Source: BMC Syst Biol. 2014 Jan 29;8:10. doi: 10.1186/1752-0509-8-10 (PMC3906743; doi:10.1186/1752-0509-8-10)
Supplement: Additional file 1 — The normalized mean expression values (log 2) for all genes across the 12 biological replicates. [file 1752-0509-8-10-S1.xls]

## Sheet: OutFile1_NME_18KProbes
Gene	Probe	Variant 1_1	Variant1_2	Empty_3(*)	Blank_3	Variant 1_3	Variant3_3	Blank_1	Blank 2(*)	Empty_1	Empty_2	Variant 1_3	Variant 3_2	DE Variant 3 transfected	DE Variant 1 transfected
0610005A07Rik	ILMN_2735294	7.61821	7.60002	7.76781	7.71271	7.64582	7.51124	7.64667	7.59042	7.60027	7.56718	7.35966	7.29818	-0.242014	-0.0103575
0610005H09Rik	ILMN_2545897	7.537	7.61742	7.61635	7.59821	7.61404	7.58637	7.7569	7.72225	7.49982	7.53022	7.61922	7.56488	-0.00613083	-0.00680083
0610006I08Rik	ILMN_2896528	8.47598	8.4037	8.66906	8.52873	8.41165	8.50393	8.67455	8.42682	8.31417	8.43241	8.63442	8.47969	0.0518817	-0.0570217
0610006K04Rik	ILMN_1227723	9.77515	9.50485	9.74036	9.48816	9.64462	9.6747	9.61993	9.40701	9.53535	9.74816	9.58514	9.40793	-0.0419767	0.04364
0610007C21Rik	ILMN_1230777	12.7724	12.6943	12.7596	12.954	12.7623	12.4644	12.7388	12.8169	12.6134	12.6321	12.5161	12.6354	-0.195942	0.008425
0610007C21Rik	ILMN_3033922	11.6235	11.5808	11.7069	11.7647	11.569	11.2381	11.5233	11.6823	11.4993	11.5289	11.2655	11.1493	-0.361417	0.01205
0610007C21Rik	ILMN_3092673	13.2703	13.1979	13.2876	13.5036	13.2101	12.9914	13.227	13.2938	13.2768	13.2012	12.9615	13.0018	-0.31725	-0.07605
0610007H07Rik	ILMN_2730714	13.2045	13.1437	13.4655	13.3396	13.3562	13.252	13.2944	13.2096	13.2613	13.2881	13.2487	13.2094	-0.05915	-0.06105
0610007J10Rik	ILMN_1246069	12.4885	12.4949	12.6129	12.4672	12.6214	12.7865	12.496	12.3185	12.5492	12.4942	12.3544	12.3645	0.00015	0.0332833
0610007L01Rik	ILMN_1243193	10.8201	10.9047	10.9499	10.5685	10.8117	11.1365	10.6642	10.694	10.7454	10.895	10.9635	10.752	0.232392	0.127225
0610007N19Rik	ILMN_1233188	9.73377	9.36792	9.64882	9.52169	9.48525	9.32542	9.59798	9.66616	9.41558	9.56869	9.26021	9.31384	-0.226162	0.002995
0610007N19Rik	ILMN_2543688	11.3272	11.2968	11.5844	11.6679	11.4039	10.939	11.4482	11.71	11.4638	11.3494	10.9472	10.9083	-0.550825	-0.139692
0610007P06Rik	ILMN_3162224	11.9141	11.8792	11.9603	11.8811	11.9925	11.9605	12.029	11.9277	11.9038	12.0055	11.9817	11.9828	0.02015	-0.02625
0610007P08Rik	ILMN_1224596	8.55127	8.45513	8.54835	8.13976	8.47571	8.49778	8.64307	8.671	8.45616	8.52354	8.30069	8.69967	0.0587475	0.0534042
0610007P08Rik	ILMN_2816356	7.99596	7.8451	7.88212	7.78108	7.63616	7.88448	7.77094	7.8539	7.68909	7.74782	7.6979	7.72877	0.0231508	0.0785075
0610007P14Rik	ILMN_2771349	11.2681	11.1801	11.3968	11.0183	11.1282	11.2583	11.1644	10.9044	11.0292	11.2684	10.955	10.9836	-0.0544417	0.0720583
0610007P14Rik	ILMN_2773981	11.3977	11.3074	11.4818	11.2832	11.6221	11.4872	11.4795	11.1354	11.2359	11.3372	11.3541	11.1867	0.00871667	0.10845
0610007P14Rik	ILMN_2808939	11.3092	11.2001	11.242	11.0141	11.2525	11.2835	11.1219	10.8448	11.1338	11.132	11.1369	10.9526	0.0238833	0.153483
0610007P22Rik	ILMN_1215157	11.0774	11.244	11.3025	11.3006	11.264	11.2778	11.1869	11.1397	11.0756	11.0952	11.3519	11.3057	0.147225	0.0305583
0610007P22Rik	ILMN_1216623	10.8922	10.8518	11.1273	10.9532	10.8256	10.9769	10.8725	10.8945	10.8188	10.8393	10.7776	10.752	-0.03545	-0.0144167
0610007P22Rik	ILMN_2634564	10.4963	10.3602	10.533	10.5694	10.2087	10.3709	10.2925	10.4387	10.2652	10.2404	10.4027	10.4071	0.0516917	0.0131917
0610009B22Rik	ILMN_2734484	11.1386	11.1492	11.2136	11.3789	11.1876	11.1427	11.2825	11.119	11.0172	11.1927	10.7947	10.9381	-0.259325	-0.0593583
0610009D07Rik	ILMN_2551266	7.61591	7.55855	7.55473	7.56957	7.7501	7.77231	7.61122	7.55024	7.39909	7.18561	7.66991	7.64394	0.254014	0.200147
0610009D07Rik	ILMN_2952292	8.77158	8.56017	8.80695	8.5151	8.652	8.62091	8.68648	8.69597	8.67103	8.61136	8.62028	8.59147	-0.0101058	0.0402575
0610009E20Rik	ILMN_2660815	11.9357	11.9058	11.9817	11.9503	12.0088	12.0383	12.0422	11.9754	11.9024	11.9779	11.9733	11.9914	0.0328	-0.0181
0610009F02Rik	ILMN_1243593	12.0327	12.0766	12.0837	11.5771	12.1162	12.2618	11.8879	11.8237	12.0108	11.937	12.0385	12.2533	0.331333	0.221967
0610009I22Rik	ILMN_1219797	10.1105	9.94666	10.1713	9.94645	10.0265	10.3796	9.88518	9.7371	9.75061	9.9857	9.99153	9.91115	0.202108	0.135902
0610009I22Rik	ILMN_1231132	11.1064	11.0851	11.1929	11.1497	11.1318	11.1153	11.1225	11.1438	11.0561	11.1406	10.8406	11.1047	-0.097025	-0.00945833
0610009J05Rik	ILMN_1257639	7.97511	8.05935	8.28227	8.04051	8.22327	8.47029	7.98591	7.97234	7.98557	7.99765	8.26346	8.3248	0.35044	0.0835
0610009J22Rik	ILMN_2718462	9.38329	9.12628	9.41503	9.57367	9.23258	9.39347	9.38873	9.35343	9.03184	8.90169	9.25207	8.94757	-0.0262792	0.0234008
0610009K11Rik	ILMN_2653881	8.75776	8.88556	8.72801	8.70381	8.7975	8.76628	9.00784	8.73933	8.73079	8.59117	8.62909	8.23394	-0.215299	0.0552042
0610009L18Rik	ILMN_1233543	7.52629	7.58138	7.68533	7.72114	7.61844	7.44113	7.5985	7.6852	7.49613	7.39049	7.41939	7.42906	-0.121705	0.023805
0610009M14Rik	ILMN_2638061	8.65002	8.87617	9.06317	9.00967	9.06283	8.92106	8.83616	8.89047	8.65662	8.85402	8.82984	8.58538	-0.0603575	0.0238892
0610009O03Rik	ILMN_1252243	10.3156	10.2862	10.3037	10.1651	10.247	10.182	10.3376	10.3463	10.1656	10.1787	10.2466	10.0193	-0.06245	0.0711833
0610009O03Rik	ILMN_2836586	8.4909	8.78916	8.70006	8.59921	8.83778	8.70235	8.58611	8.79664	8.46094	8.61201	8.66259	8.66851	0.113249	0.141379
0610009O04Rik	ILMN_1222927	7.40699	7.34209	7.64462	7.68172	7.5251	7.47063	7.19418	7.40418	7.18568	7.43471	7.21837	7.37313	-0.0200292	0.0506542
0610009O20Rik	ILMN_1213681	9.58926	9.56848	9.86397	9.51396	9.71485	9.82462	9.47707	9.53001	9.46314	9.35252	9.37772	9.55108	0.132801	0.172524
0610010E21Rik	ILMN_2484274	9.57314	9.38651	9.49462	9.52965	9.47593	9.60983	9.62329	9.34523	9.39293	9.4184	9.41676	9.37417	-0.0241475	-0.0125408
0610010E21Rik	ILMN_2891688	9.56037	9.78751	9.84926	9.91795	9.87454	9.72234	9.81078	9.65619	9.68165	9.70514	9.62565	9.70655	-0.0940333	-0.0380733
0610010F05Rik	ILMN_2670313	9.02339	8.92737	8.99634	8.65336	9.05318	9.05304	8.72329	8.70295	8.66334	8.80692	8.65774	8.80535	0.126983	0.289586
0610010F05Rik	ILMN_2686463	9.99717	10.1341	10.1847	9.84132	10.1154	10.1693	9.80322	10.0333	9.84396	9.85183	9.98677	10.063	0.237941	0.247141
0610010F05Rik	ILMN_2712923	8.55233	8.43758	8.62962	8.24908	8.61327	8.73242	8.41565	8.56108	8.51468	8.59239	8.41754	8.68287	0.167993	0.0914433
0610010I05Rik	ILMN_2551741	13.6264	13.4818	13.7586	13.4114	13.5503	13.6753	13.0789	13.5644	13.3284	13.2274	13.1809	13.5538	0.208475	0.291308
0610010K06Rik	ILMN_2637698	12.2093	12.1369	12.3316	12.2042	12.2073	11.9821	12.0008	12.3974	11.9564	12.0008	11.8604	11.9728	-0.102117	0.14395
0610010K14Rik	ILMN_2674228	10.3886	10.4831	10.7084	10.573	10.4611	10.3405	10.6833	10.4175	10.52	10.6211	10.3383	10.2285	-0.296917	-0.155083
0610011B16Rik	ILMN_2758762	7.50411	7.54303	7.67705	7.71328	7.53084	7.85135	7.66167	7.52339	7.51628	7.33531	7.40518	7.38633	-0.009015	-0.0306417
0610011F06Rik	ILMN_2438555	9.27892	9.01779	9.18316	9.25478	9.24172	9.17402	9.264	9.3266	8.95067	8.88834	8.69653	8.8668	-0.176998	0.0900292
0610011F06Rik	ILMN_2772686	9.43845	9.60406	9.70747	9.7077	9.62735	9.69383	9.58423	9.63914	9.52135	9.69609	9.39995	9.34508	-0.147722	-0.0707225
0610011I19Rik	ILMN_2545915	9.02931	9.06658	9.09623	8.71429	9.04132	8.98235	8.77427	8.91516	8.78142	8.94906	8.95383	8.82373	0.11521	0.240977
0610011N22Rik	ILMN_1245467	11.3657	11.3017	11.5214	11.2621	11.297	11.3045	11.2798	11.5637	11.3285	11.4131	11.2684	11.3215	-0.0227417	0.000591667
0610011N22Rik	ILMN_2932814	10.437	10.5184	10.7055	10.4539	10.6546	10.4725	10.5173	10.3863	10.2868	10.3028	10.3244	10.4389	0.0217333	0.146467
0610012A05Rik	ILMN_2608985	7.6204	7.60147	7.82713	7.50313	7.68587	7.95042	7.33792	7.26362	7.35861	7.58118	7.47275	7.55897	0.215503	0.190703
0610012D14Rik	ILMN_2848071	7.32804	7.59901	7.70734	7.28156	7.57941	7.70409	7.27787	7.46545	7.42852	7.45978	7.58446	7.55834	0.253698	0.140221
0610012D17Rik	ILMN_2720925	12.7706	12.8343	12.8938	12.7138	12.8694	12.7101	12.62	12.7276	12.7998	12.6524	12.6798	12.8725	0.0576333	0.128267
0610012G03Rik	ILMN_2658619	11.3444	11.083	11.2513	11.4054	11.3172	11.295	11.1708	11.0945	10.9933	10.9942	10.9628	10.8771	-0.0959583	0.107275
0610013E23Rik	ILMN_2973337	7.82504	7.66078	7.63188	7.52474	7.80062	7.87347	7.54978	7.79171	7.51345	7.39371	7.54382	7.66925	0.200093	0.266727
0610025L06Rik	ILMN_2705878	7.69375	7.6257	7.71121	7.40816	7.6075	7.64339	7.44574	7.48024	7.268	7.55821	7.60055	7.51293	0.165596	0.222289
0610025P10Rik	ILMN_1226653	8.097	8.08202	8.22611	8.18987	8.06072	8.26442	8.26476	8.19754	7.79305	8.31181	7.96818	8.18373	-0.00109583	-0.0599592
0610027O18Rik	ILMN_2604467	10.1934	10.0584	10.1822	10.3739	10.2545	9.83839	10.3004	10.3305	10.144	10.1665	9.99345	10.1188	-0.262653	-0.0774333
0610030E20Rik	ILMN_1220374	9.408	9.34576	9.25729	9.22583	9.23015	9.0772	9.20821	9.06721	9.0426	9.17002	9.06409	9.00499	-0.112905	0.166305
0610030E20Rik	ILMN_2655105	8.46838	8.31707	8.58028	8.23395	8.38652	8.48953	8.60599	8.18423	7.99781	8.52239	8.32328	8.44403	0.0789117	0.0506217
0610030G03Rik	ILMN_1253221	7.20429	7.50067	7.37561	7.44249	7.48393	7.91633	7.28701	7.37843	7.5507	7.15566	7.31579	7.49184	0.215688	0.0373317
0610030H11Rik	ILMN_1225086	8.63873	8.28224	8.64523	8.82884	8.62502	8.48941	8.58898	8.67263	8.35972	8.6216	8.15703	8.32336	-0.276518	-0.084455
0610031J06Rik	ILMN_2628021	11.9203	11.8765	12.0254	11.8801	11.9097	11.7445	11.8837	11.7801	11.8237	11.8404	11.6143	11.6731	-0.179675	0.0451917
0610031J06Rik	ILMN_2727437	10.2368	9.95386	10.294	10.1325	10.1882	10.0757	10.0845	9.85206	9.6808	9.98998	9.49593	9.84602	-0.166062	0.154342
0610031J06Rik	ILMN_2793281	11.5724	11.5775	11.7193	11.5825	11.7769	11.5779	11.6073	11.3616	11.2911	11.6441	11.3484	11.493	-0.05815	0.111017
0610033H09Rik	ILMN_2603581	13.1314	12.9527	13.2149	13.1433	13.0751	12.9718	12.8878	13.0895	13.1091	13.0183	12.9473	12.8549	-0.114958	0.0134417
0610034P02Rik	ILMN_2729008	9.25326	9.02399	9.09543	9.27889	9.20382	9.39068	9.08027	9.09783	9.06516	9.11196	9.17143	8.93134	0.0304133	0.0262867
0610037D15Rik	ILMN_1234456	9.16915	9.17968	8.9138	9.0589	9.25429	8.94927	8.95407	8.69921	8.84219	8.76804	8.7016	8.61204	-0.151497	0.29524
0610037H22Rik	ILMN_1256281	8.38552	8.37305	8.53166	8.56384	8.451	8.21732	8.37539	8.4456	8.42386	8.54343	8.04887	8.17632	-0.329127	-0.07344
0610037L13Rik	ILMN_2611352	10.8501	10.8106	10.9359	11.0462	10.9595	10.9003	10.8977	11.0142	10.8242	11.0619	10.8387	10.8517	-0.0939333	-0.0841
0610037L13Rik	ILMN_2622630	10.2745	10.2035	10.3066	10.3085	10.1318	10.0344	10.3308	10.1803	10.1196	10.0003	9.92338	9.8948	-0.23894	0.0134667
0610037P05Rik	ILMN_1230077	8.65193	8.51395	8.45553	8.50179	8.60322	8.74546	8.43463	8.42896	8.2663	8.40995	8.20978	8.4929	0.0795458	0.186533
0610038D11Rik	ILMN_2470615	8.65494	8.64275	8.68383	8.45004	8.64843	8.6742	8.49123	8.27756	8.6089	8.49931	8.57318	8.45579	0.0553533	0.136337
0610038D11Rik	ILMN_2737319	11.7866	11.8205	11.8866	11.9316	11.7966	11.7315	11.8643	11.7061	11.6743	11.79	11.6618	11.5843	-0.15585	-0.0138167
0610038F07Rik	ILMN_2596016	10.6141	10.5734	10.6431	10.4535	10.6846	10.5597	10.3141	10.3778	10.3521	10.3679	10.1815	10.4673	0.0309333	0.252133
0610039D01Rik	ILMN_2669540	12.1431	12.0094	12.0019	11.6117	12.0376	11.9005	12.0156	11.8389	12.0452	12.0684	12.0409	11.8315	-0.010925	0.128142
0610039D01Rik	ILMN_3041584	7.64039	7.65523	7.77207	7.54602	7.79788	7.68189	7.47305	7.11227	7.31119	7.2701	7.38821	7.34957	0.0731333	0.297743
0610039D01Rik	ILMN_3116330	12.626	12.6193	12.5802	12.4857	12.5819	12.445	12.5882	12.4095	12.4036	12.4075	12.3899	12.4929	-0.02865	0.137817
0610039G24Rik	ILMN_2688871	8.16779	8.3673	8.33369	8.11343	8.35202	8.48824	8.17398	8.15451	7.93218	8.10338	8.11274	8.17314	0.177297	0.214961
0610039J04Rik	ILMN_1223358	11.3559	11.3509	11.33	11.0025	11.3931	11.6334	11.3281	11.1099	11.0663	11.3867	11.4299	11.5146	0.330067	0.170733
0610039N19Rik	ILMN_1240471	10.1874	10.1856	10.1728	9.88443	10.1403	10.2079	10.1632	10.0278	9.995	10.0531	10.0676	9.98241	0.0620375	0.147168
0610039N19Rik	ILMN_2769680	9.67097	9.72376	9.78443	9.46959	9.78927	9.83508	9.55558	9.43046	9.48847	9.5672	9.50829	9.68606	0.156267	0.20779
0610039P13Rik	ILMN_1243451	7.47035	7.63373	7.7507	7.81693	7.5536	7.44802	7.36979	7.40061	7.46925	7.45791	7.127	7.25623	-0.251387	0.02409
0610040B10Rik	ILMN_1242334	7.67451	7.83022	7.85613	7.92817	7.54375	7.61069	7.40935	7.56856	7.50256	7.51328	7.66345	7.47332	-0.00585333	0.0944867
0610040B21Rik	ILMN_1255473	11.887	11.6816	11.7524	11.7254	11.7693	11.7511	11.7833	11.748	11.5795	11.4951	11.516	11.3855	-0.0949583	0.133475
0610040O15Rik	ILMN_1240829	15.6418	15.9491	15.8753	15.8562	15.751	15.8021	15.906	15.8484	15.8505	15.7785	15.8204	15.9259	0.00166667	-0.0671667
0610041B22Rik	ILMN_1254001	9.98601	9.8989	9.79947	9.96006	9.86647	9.823	9.79714	9.73859	9.52377	9.61188	9.51253	9.36498	-0.156376	0.193914
0610041E09Rik	ILMN_2665198	10.0564	10.0766	10.265	10.0117	10.1303	10.1622	10.0854	10.2266	9.90567	9.99484	9.86741	10.0494	0.0269342	0.0883642
0610041G09Rik	ILMN_2693895	15.5257	15.7905	15.898	15.9247	15.9334	15.9118	15.7371	15.8833	15.7336	15.863	15.7807	15.82	0.0229	-0.0647333
0710001B24Rik	ILMN_2776681	8.54084	8.7049	8.91039	8.82653	8.87431	8.73553	8.95784	8.83402	8.61972	8.69478	8.64513	8.49463	-0.149621	-0.0680342
0710001C05Rik	ILMN_1240205	7.78934	7.66133	7.79253	7.7248	7.7841	7.86329	7.70657	7.65837	7.67049	7.65131	7.63136	7.60349	0.0110875	0.0566308
0710001D07Rik	ILMN_1259701	8.98155	9.01085	9.01326	9.22786	8.87233	8.72344	9.04542	8.90101	8.93034	9.06988	8.57204	8.57668	-0.444322	-0.113465
0710007A14Rik	ILMN_2727893	11.8135	11.898	12.0337	12.0478	12.004	11.9509	12.0944	11.9797	11.9245	11.9014	11.9144	11.9608	-0.0499917	-0.0868583
0710007G10Rik	ILMN_1237581	9.40149	9.39309	9.68889	9.76081	9.48932	9.21792	9.4109	9.63535	9.3188	9.31246	9.10717	9.15558	-0.290519	-0.0227758
0710008K08Rik	ILMN_2746968	10.95	11.0223	11.1623	11.1017	11.0212	10.8746	11.21	11.2074	10.9944	11.1739	10.8958	10.8853	-0.234767	-0.122167
0910001A06Rik	ILMN_1235939	8.65105	8.51907	8.51384	8.28569	8.32155	8.68737	8.32207	8.12936	7.98505	8.37481	8.09808	8.28495	0.114895	0.255318
0910001A06Rik	ILMN_2607196	10.3854	10.515	10.5218	10.4959	10.5343	10.3657	10.559	10.7528	10.404	10.3947	10.2842	10.5725	-0.0559333	0.0148333
0910001L09Rik	ILMN_2621882	12.8394	12.8975	13.1579	13.1093	13.1359	13.152	13.0025	13.01	13.0198	13.1923	13.0915	12.9872	-0.004075	-0.123375
1010001N08Rik	ILMN_1216463	8.10621	7.89178	7.90335	7.58456	7.95858	7.92869	7.58887	7.54993	7.57702	7.66857	7.84042	7.88698	0.280608	0.380768
1100001A21Rik	ILMN_2630756	8.52599	8.62722	8.53097	8.019	8.47573	8.70693	8.16084	8.41328	8.44129	8.27211	8.38511	8.39645	0.272853	0.31967
1100001D10Rik	ILMN_2613696	10.9885	10.8603	10.975	10.8296	11.0719	10.9459	11.0062	10.9435	10.7523	10.8882	10.8172	10.9169	0.0242583	0.104492
1100001F19Rik	ILMN_2523903	11.6257	11.5273	11.6535	11.3876	11.6197	11.7475	11.3863	11.4544	11.3181	11.5281	11.2979	11.4519	0.094075	0.185875
1100001I22Rik	ILMN_2682218	14.7264	14.5507	14.6233	14.596	14.6198	14.6212	14.3958	14.2658	14.3005	14.3202	14.4489	14.2405	0.0337417	0.229175
1100001J08Rik	ILMN_1217369	7.64396	7.73091	7.77628	7.53574	7.72845	7.72145	7.61487	7.58228	7.50608	7.42286	7.64814	7.62714	0.145689	0.181219
1100001M03Rik	ILMN_1245701	9.06614	9.14688	9.17953	9.06556	9.16314	9.27643	9.07601	8.9866	9.05335	9.19651	9.05541	9.16741	0.0685592	0.0275292
1110001A05Rik	ILMN_2621862	9.0216	9.09243	9.321	9.0364	9.26387	9.06229	9.04629	9.2044	8.80576	8.87057	9.14363	8.876	0.0875517	0.186212
1110001A05Rik	ILMN_2625458	7.77561	7.5172	7.79112	8.01787	7.72379	7.87842	7.77448	7.75586	7.42907	7.95404	7.56446	7.6064	-0.110772	-0.121665
1110001A05Rik	ILMN_2771219	9.22545	9.40849	9.63962	9.60761	9.19176	9.35746	9.41586	9.43959	9.01436	9.38373	9.2657	9.03189	-0.13704	-0.0801567
1110001A07Rik	ILMN_2789047	10.5099	10.4902	10.4768	10.0761	10.5458	10.5409	10.3715	10.3235	10.3851	10.2145	10.2988	10.6169	0.223733	0.2535
1110001A12Rik	ILMN_2599412	10.6695	10.8658	10.7494	10.6987	10.7759	10.9286	10.802	10.5191	10.5279	10.5687	10.772	10.7765	0.176375	0.121075
1110001A23Rik	ILMN_1259294	9.06185	8.91445	9.11194	8.90987	9.11311	8.98095	9.10427	8.92776	8.81511	8.85385	8.79626	8.56921	-0.138635	0.109028
1110001C20Rik	ILMN_1216426	10.6867	10.619	10.6715	10.474	10.3931	10.4824	10.5438	10.5952	10.4771	10.5554	10.2974	10.4962	-0.0872417	0.0536917
1110001C20Rik	ILMN_2667045	10.5292	10.3623	10.5054	10.4289	10.3146	10.3265	10.3474	10.4424	10.1387	10.2845	10.0863	10.1604	-0.108808	0.102158
1110001C23Rik	ILMN_2550016	11.5828	11.5573	11.6833	11.6833	11.6073	11.4219	11.4181	11.8037	11.3932	11.4142	11.2142	11.3749	-0.1402	0.105267
1110001E17Rik	ILMN_1245673	8.09392	8.21758	8.06505	8.204	8.19896	8.31274	7.8731	8.04549	8.04854	8.0407	7.75483	8.07696	0.00659167	0.128568
1110001J03Rik	ILMN_2958076	10.5246	10.3902	10.481	10.3045	10.5486	10.4027	10.202	10.1273	10.1835	10.2112	10.2216	10.2166	0.055	0.2625
1110001K21Rik	ILMN_2767227	11.9537	11.8559	12.0077	12.0143	11.8648	11.9668	12.0658	12.0264	11.961	11.9326	11.7185	11.7505	-0.181492	-0.101958
1110001M19Rik	ILMN_1228820	7.63191	7.31306	7.65225	7.47721	7.72975	7.50461	7.54721	7.48056	7.40919	7.35315	7.42226	7.51823	0.03501	0.11155
1110001N06Rik	ILMN_1238713	11.3537	11.3511	11.5121	11.5587	11.3733	11.1396	11.4216	11.4578	11.3308	11.4125	11.1947	11.1457	-0.2709	-0.0715333
1110001N06Rik	ILMN_1239895	11.0829	10.9668	11.1013	11.0343	11.0083	10.9713	11.0779	11.0646	10.9929	10.8862	10.7006	10.7914	-0.176725	0.0215083
1110001P04Rik	ILMN_1248658	11.1546	11.2262	11.2169	11.2882	11.19	11.1817	11.0792	11.1599	10.9881	11.1528	11.2031	11.3658	0.123125	0.0631917
1110002B05Rik	ILMN_2634338	12.9855	12.9304	13.0857	12.9725	13.074	12.8092	12.9206	12.9887	13.0106	12.9221	12.791	13.002	-0.08905	0.0401833
1110002D22Rik	ILMN_2543346	12.0862	12.3225	12.3023	12.2303	12.2193	12.5114	12.1661	12.1601	12.2425	12.1419	12.421	12.4381	0.261633	0.0141333
1110002E22Rik	ILMN_2449167	9.89139	9.75188	9.78995	9.5918	9.74752	9.71002	9.61036	9.71558	9.68681	9.48524	9.92956	9.75159	0.203504	0.203378
1110002E23Rik	ILMN_1218725	13.0173	13.1401	13.0799	13.1521	13.1821	13.3722	13.4249	12.8818	12.9625	13.1256	13.1933	13.1628	0.0764917	-0.0531083
1110002E23Rik	ILMN_1226882	9.0709	8.92502	8.95449	8.87799	8.90483	8.84251	8.90651	8.95568	8.94624	9.01072	9.00741	8.83176	-0.0414717	0.0315517
1110002E23Rik	ILMN_1236123	11.0553	11.0365	11.038	11.1571	11.0975	11.2283	11.1093	10.9658	10.9949	11.072	11.1794	11.068	0.0752417	-0.020225
1110002L01Rik	ILMN_1228015	7.56841	7.56325	7.60884	7.52308	7.59437	7.88755	7.44931	7.57864	7.40621	7.63871	7.53805	7.43421	0.115609	0.0710158
1110002L01Rik	ILMN_1238967	8.06655	7.99646	8.05154	7.93437	7.7387	8.14318	7.93733	7.79141	7.63875	7.7069	8.08476	7.94736	0.254096	0.129566
1110002L01Rik	ILMN_2708320	7.46937	7.50502	7.42464	7.50304	7.72988	7.54623	7.33857	7.37389	7.40594	7.25713	7.25905	7.41806	0.03161	0.19192
1110002M09Rik	ILMN_1249277	13.6847	13.59	13.8465	13.9778	13.7635	13.6806	13.7356	13.713	13.7077	13.6396	13.7784	13.5383	-0.0994083	-0.085775
1110002N22Rik	ILMN_2938179	9.74269	9.79571	9.7651	9.86425	9.95344	9.81625	9.85848	9.79491	9.70291	9.79314	9.85124	9.74842	0.000608333	0.0259183
1110003A17Rik	ILMN_1222760	10.0164	9.92646	10.1136	10.115	9.96244	9.6967	10.1349	10.2626	9.78615	10.0303	9.84069	9.55665	-0.318574	-0.0481542
1110003E01Rik	ILMN_1225158	13.3507	13.2522	13.3706	13.4087	13.2637	13.0375	13.3379	13.4	13.1966	13.3187	12.9477	12.9137	-0.349175	-0.0266083
1110003E08Rik	ILMN_1254426	8.43449	8.49255	8.53806	8.30012	8.63333	9.08263	8.52991	8.1784	8.33828	8.83448	8.83254	8.66181	0.358296	0.0194258
1110003E08Rik	ILMN_2606966	8.81492	8.64994	8.86581	8.50832	8.80457	8.89599	8.59459	8.68281	8.71869	8.6589	8.69369	8.85853	0.195945	0.136352
1110003E12Rik	ILMN_2447846	10.89	10.811	10.9175	10.8821	10.9157	10.813	10.8037	10.7242	10.515	10.5504	10.5541	10.5924	-0.0346333	0.184433
1110003F05Rik	ILMN_1259609	9.2898	9.09068	9.37625	9.37346	9.30803	8.93043	9.13348	9.5502	9.0736	9.26094	8.90671	8.96383	-0.276713	0.0191333
1110003O08Rik	ILMN_2452855	9.82732	9.97858	10.1441	10.0646	10.0789	9.74064	9.86654	10.0317	9.66826	10.0218	9.52224	9.50713	-0.315297	0.0563
1110003P22Rik	ILMN_1213881	10.9368	10.9123	10.9432	10.8733	10.9643	10.867	11.1536	10.8959	10.6867	10.8203	10.713	10.7665	-0.101308	0.054325
1110004B13Rik	ILMN_1234294	7.86886	7.81937	7.97061	7.94998	7.96189	7.62672	7.85001	7.87956	7.81168	7.81068	7.56955	7.74564	-0.208284	0.0277858
1110004B13Rik	ILMN_2732649	7.54888	7.66508	7.52793	7.3421	7.53659	7.65207	7.29437	7.38821	7.52031	7.60531	7.31967	7.36636	0.00551083	0.142994
1110004B13Rik	ILMN_3163211	11.0447	10.8944	11.0897	10.7077	11.0923	10.8575	11.0568	10.8538	11.0401	10.9043	10.6948	10.6639	-0.188492	0.0832417
1110004P15Rik	ILMN_2458765	14.672	14.679	14.6838	14.6527	14.7545	14.7428	14.779	14.5522	14.5566	14.723	14.7354	14.9256	0.123442	0.0240083
1110004P21Rik	ILMN_2483786	8.02296	7.94594	7.98818	7.96907	8.03427	7.979	7.90303	8.05153	7.7727	7.8059	7.74726	7.86736	0.001865	0.138382
1110005A03Rik	ILMN_1244997	7.7356	7.6371	7.54769	7.28113	7.34202	7.4737	7.50362	7.42984	6.97929	7.42202	7.30495	7.3708	0.086635	0.275058
1110005A23Rik	ILMN_2596761	11.2908	11.109	11.1828	11.282	11.3424	11.5184	11.4042	11.1245	11.1296	11.161	11.038	11.2386	0.0208	0.0032
1110005A23Rik	ILMN_2804251	9.21885	9.21601	9.23135	9.40067	9.34557	9.50554	9.45517	9.25565	8.96862	8.95645	9.08616	8.97974	-0.0047475	0.0649158
1110005F07Rik	ILMN_2774882	11.342	11.2304	11.4009	11.1852	11.3261	11.1861	11.3834	11.2408	11.203	11.2357	11.1805	11.0777	-0.103725	0.047675
1110006G06Rik	ILMN_1228808	9.67088	9.51687	9.61853	9.45109	9.53735	9.18508	9.80765	9.61278	9.63871	9.5602	9.22109	9.10624	-0.443609	-0.0393792
1110006G06Rik	ILMN_2868927	8.00254	8.0182	8.08111	8.17424	8.41599	8.30414	7.88813	7.96739	7.8921	7.85609	7.85511	8.00371	0.10168	0.192937
1110006I15Rik	ILMN_2685275	13.4476	13.2463	13.3962	13.1994	13.2925	13.5187	13.3705	13.2758	13.065	13.2835	13.2811	13.2732	0.128067	0.0992
1110007A13Rik	ILMN_1258421	11.4872	11.3656	11.2955	11.0039	11.3002	11.5668	11.4482	11.287	11.2771	11.3934	11.3574	11.4076	0.163283	0.103683
1110007A13Rik	ILMN_2660082	9.38277	9.3407	9.49379	9.3039	9.25865	9.31282	9.16677	9.53646	9.01557	9.33387	9.19422	9.1556	0.0158525	0.122346
1110007C02Rik	ILMN_1225374	11.5789	11.5177	11.8483	11.6995	11.7534	11.6004	11.6957	11.6468	11.6451	11.7115	11.5259	11.5839	-0.117883	-0.0712833
1110007C05Rik	ILMN_2667614	10.8141	10.828	11.0523	11.0072	10.8002	10.5256	10.8983	10.8569	10.6803	10.8659	10.5309	10.4077	-0.374858	-0.048825
1110007C24Rik	ILMN_2657921	11.4778	11.304	11.554	11.6583	11.558	11.4482	11.5295	11.7123	11.4413	11.5369	11.4931	11.3764	-0.102267	-0.0949
1110007F05Rik	ILMN_1237264	10.0663	9.95144	10.1956	10.1211	10.0098	10.3204	9.94408	9.84575	9.92623	9.84481	9.81592	10.1863	0.148485	0.050125
1110007L15Rik	ILMN_2621471	11.0456	11.0462	11.1774	10.9508	10.9386	11.3275	11.1315	10.9866	10.8938	10.9374	10.9109	10.881	0.061425	0.0317583
1110007L15Rik	ILMN_2621472	12.0655	12.1362	12.1863	12.104	12.1503	12.1743	12.0872	11.9054	12.0263	12.0575	11.9583	12.1744	0.0335833	0.0485833
1110007L15Rik	ILMN_2622829	10.8425	10.7233	10.8461	10.5705	10.78	10.6495	10.774	10.8836	10.6023	10.8366	10.7898	10.6927	0.0148167	0.0860833
1110007L15Rik	ILMN_2745954	11.2178	11.2689	11.3092	11.2831	11.358	11.6017	11.3757	11.2614	11.1168	11.179	11.3964	11.5295	0.27055	0.0429167
1110007M04Rik	ILMN_2734060	11.4083	11.6227	11.5969	11.3539	11.5873	12.0089	11.4655	11.3576	11.4236	11.5727	11.7175	11.7425	0.369042	0.0855083
1110008B24Rik	ILMN_2725317	12.4318	12.4053	12.4564	12.3319	12.4005	12.3033	12.166	12.2338	12.2683	12.1079	12.2575	12.2325	0.0459083	0.194008
1110008F13Rik	ILMN_1252407	13.5913	13.3844	13.5917	13.5204	13.5817	13.8081	13.6078	13.3493	13.266	13.344	13.3542	13.3011	0.05325	0.0845833
1110008F13Rik	ILMN_2919489	11.6673	11.5937	11.6504	11.478	11.754	11.8829	11.5607	11.3468	11.421	11.4798	11.4333	11.3996	0.0870583	0.186792
1110008J03Rik	ILMN_2642876	7.84595	8.3142	8.44253	8.23974	8.30203	8.27532	8.23998	7.92873	8.13086	8.2057	8.04927	8.05552	-0.0773667	-0.05001
1110008J03Rik	ILMN_2646001	8.73274	8.59007	8.82794	8.66196	8.59883	8.70112	8.68877	8.47565	8.54685	8.47765	8.77685	8.86333	0.186626	0.0467392
1110008J03Rik	ILMN_2803878	7.70104	7.42423	7.88481	7.56254	7.69904	7.69	7.68149	7.55914	7.55898	7.7211	7.72901	7.66411	0.0633458	-0.0229242
1110008L16Rik	ILMN_1238142	9.57701	9.55537	9.77392	9.59366	9.75132	9.53724	9.52716	9.60381	9.38429	9.5203	9.53445	9.36097	-0.0287992	0.121547
1110008P08Rik	ILMN_2516565	8.85908	8.68233	8.96087	8.87373	8.91545	8.52007	8.82639	8.94389	8.78422	8.64705	8.51921	8.59101	-0.239418	0.0361058
1110008P14Rik	ILMN_1225594	11.7797	11.6092	11.7996	11.8421	11.7693	11.7466	11.9125	11.8032	11.6784	11.7245	11.7353	11.5944	-0.097275	-0.069975
1110011C06Rik	ILMN_2503787	11.6884	11.6112	11.7871	11.8079	11.8039	11.6927	11.901	11.8305	11.5601	11.7548	11.4002	11.5697	-0.20175	-0.0547833
1110011K10Rik	ILMN_1231371	10.9715	11.0812	10.9349	10.9107	10.9739	10.9324	10.8369	10.6793	10.8449	10.8297	10.9472	10.6809	-0.00205	0.153317
1110012D08Rik	ILMN_1221251	10.7516	10.5254	10.732	10.5568	10.7752	10.359	10.5849	10.6655	10.4099	10.6176	10.4073	10.2043	-0.218767	0.141767
1110012E06Rik	ILMN_1254562	8.51474	8.44529	8.51402	8.20328	8.50885	8.44041	8.59254	8.34095	8.15975	8.4394	8.12787	8.30833	-0.0565392	0.140884
1110012F10Rik	ILMN_1243561	10.2205	10.244	10.3405	10.3575	10.1859	10.205	9.97961	10.2326	9.76503	9.82687	9.8571	9.70216	-0.0608325	0.234548
1110012J17Rik	ILMN_1257630	9.81442	9.90024	9.93059	10.1767	10.0201	9.96147	9.89956	10.0438	9.76394	10.0894	9.89683	9.82977	-0.0863767	-0.0708133
1110012L19Rik	ILMN_2604806	9.75127	9.89648	10.0646	10.0758	10.0278	9.91119	9.67816	9.90349	9.63274	9.65171	9.47487	9.48628	-0.135489	0.132248
1110012L19Rik	ILMN_3144761	9.58651	9.69053	9.63039	9.75163	9.67227	9.26367	9.50922	9.65831	9.51245	9.3259	9.2039	9.22202	-0.294937	0.12497
1110012M11Rik	ILMN_2753109	11.8272	11.5069	11.6745	11.5201	11.751	11.3834	11.5423	11.6771	11.6641	11.6468	11.5349	11.3288	-0.177625	0.101708
1110012O05Rik	ILMN_2595200	13.7905	13.637	13.853	14.1079	13.7507	13.5922	14.0495	13.9438	13.7675	13.9327	13.5775	13.5191	-0.401467	-0.238333
1110013L07Rik	ILMN_1217406	10.2606	10.1218	10.3016	9.97183	10.2413	9.81627	10.1473	9.97462	9.81907	10.1064	9.55161	9.80647	-0.286367	0.19675
1110014C03Rik	ILMN_2473337	13.184	13.1547	13.3474	13.255	13.1892	12.9318	13.0943	13.3886	13.0366	13.1204	12.8663	12.8983	-0.227775	0.0493917
1110014C03Rik	ILMN_2643423	13.6977	13.5575	13.7901	13.7121	13.6979	13.7251	13.6991	13.6011	13.3768	13.557	13.4476	13.4205	-0.0551833	0.0647833
1110014D18Rik	ILMN_1255898	10.5073	10.2821	10.4149	10.1355	10.4615	10.2714	10.2292	10.3557	10.2119	10.2401	10.1704	10.2382	0.0224917	0.212792
1110014D18Rik	ILMN_2738773	8.84992	9.18667	8.91538	8.8069	9.01639	8.91085	8.89404	8.69565	8.69709	8.8108	8.78104	8.75824	0.0145025	0.215452
1110014D18Rik	ILMN_2752497	11.0597	11.0257	11.0389	10.6636	11.1027	11.077	10.5573	10.7422	10.7174	10.7833	10.406	10.587	0.0096	0.3823
1110014D18Rik	ILMN_2807474	12.7575	12.7125	12.8736	12.5612	12.7964	12.6148	12.6285	12.6403	12.6667	12.737	12.596	12.5567	-0.0591833	0.107117
1110014J01Rik	ILMN_1213124	7.22541	7.37955	7.48212	7.40307	7.46271	7.5188	7.59294	7.39174	7.18734	7.51337	7.30274	7.3213	-0.0432333	-0.06829
1110014J17Rik	ILMN_2543314	11.9078	11.9684	12.1237	11.9546	12.0716	11.8028	11.9459	11.985	11.8179	11.9608	11.8136	11.7746	-0.1228	0.0628
1110014L17Rik	ILMN_2695526	9.80508	9.74439	10.1456	9.83794	9.99341	9.81619	9.69473	9.83972	9.65501	9.72497	9.51796	9.61935	-0.0769958	0.119464
1110014L17Rik	ILMN_2695528	10.01	10.2202	10.3348	10.0588	9.97419	10.0504	10.0508	10.1749	9.9125	9.96206	9.72772	9.92938	-0.09354	0.07209
1110014L17Rik	ILMN_2698606	10.2167	10.2858	10.5804	10.4395	10.4134	10.3574	10.2139	10.2326	10.3603	10.353	9.90584	10.1083	-0.217828	-0.036375
1110014L17Rik	ILMN_2906414	11.6098	11.4786	11.6014	11.5622	11.3541	11.3195	11.4664	11.7199	11.3928	11.391	11.4608	11.2275	-0.117167	0.0277333
1110014N23Rik	ILMN_2607450	9.56462	9.54158	9.56525	9.60161	9.32604	9.36677	9.45075	9.41047	9.17346	9.40569	9.08892	9.29782	-0.156707	0.0695358
1110014N23Rik	ILMN_2737979	10.4877	10.1936	10.458	10.3508	10.4243	9.8047	10.3847	10.3146	10.0313	10.3453	9.99236	10.0196	-0.339138	0.0905083
1110014O20Rik	ILMN_1233987	11.5432	11.6596	11.6688	11.3224	11.5842	11.4316	11.494	11.5525	11.4156	11.7221	11.3592	11.5396	-0.0450583	0.107142
1110014P06Rik	ILMN_1215039	8.13107	8.07743	8.11048	7.96527	8.10847	8.05909	8.21792	7.80016	7.86753	8.02176	7.83669	7.86433	-0.0980833	0.0875367
1110015K06Rik	ILMN_1222829	11.1404	11.3652	11.3997	11.06	11.4523	11.3409	11.3346	11.2438	11.065	11.2089	11.2466	11.2466	0.110908	0.152175
1110017L21Rik	ILMN_2543393	11.572	11.4045	11.4867	10.9891	11.355	11.7401	11.3763	11.1706	11.4675	11.3444	11.553	11.5757	0.328608	0.149508
1110017O22Rik	ILMN_2669699	10.5487	10.3871	10.2416	10.6382	10.6078	10.6196	10.9059	10.307	10.4635	10.4993	10.7485	10.6599	0.049275	-0.112192
1110018G07Rik	ILMN_2661005	11.0971	11.0325	11.1479	10.8603	11.0071	10.9082	10.8963	11.042	10.6984	10.883	10.7154	10.8817	0.0006	0.211067
1110018J18Rik	ILMN_2647669	9.31049	9.24538	9.27578	9.21268	9.25369	9.14025	9.20117	9.36902	9.19407	9.26327	8.95373	8.83827	-0.240381	0.0520558
1110018J18Rik	ILMN_2674655	9.76307	9.6853	9.88329	9.77837	9.89388	9.70607	9.84918	9.69634	9.55741	9.69967	9.39792	9.36104	-0.232814	0.0595925
1110018J23Rik	ILMN_1220508	11.2804	11.2619	11.4786	11.4297	11.3319	10.99	11.3823	11.5453	11.221	11.2344	11.2238	11.2754	-0.153783	-0.02545
1110018K11Rik	ILMN_2548010	9.10502	9.15848	9.29269	9.83357	9.17021	8.64184	9.46415	9.61468	9.08945	9.03814	8.4424	8.28911	-0.898544	-0.211757
1110019C08Rik	ILMN_2684563	11.111	11.0381	11.0701	11.0498	11.087	11.0783	11.0532	10.7772	10.7796	10.8501	10.825	10.927	0.0102583	0.145525
1110019J04Rik	ILMN_1251853	13.0211	12.9529	13.0636	13.0986	13.1006	13.0411	12.9844	12.9872	13.0223	12.9228	13.0346	13.1043	0.052975	0.0178417
1110019K23Rik	ILMN_1234299	7.85331	7.77027	7.96183	7.81192	7.71121	7.7303	7.7524	7.69977	7.33195	7.58875	7.55869	7.80144	0.075555	0.157008
1110019L22Rik	ILMN_1218384	11.7054	11.4597	11.6068	11.7202	11.7934	11.8387	11.8567	11.6157	11.4453	11.646	11.6906	11.696	0.0747167	-0.0142167
1110019N10Rik	ILMN_2637066	10.4656	10.1185	10.2783	10.3811	10.2022	10.2912	10.249	10.2485	10.088	10.1277	9.94019	10.0688	-0.111387	0.05065
1110019N10Rik	ILMN_2849359	11.0791	11.0907	11.3046	11.1959	11.1124	11.2478	11.3427	11.0514	11.0846	11.1305	10.9321	10.9209	-0.154825	-0.0943583
1110020A09Rik	ILMN_3153614	9.78892	9.75967	9.75872	9.66038	9.79704	9.67854	9.77589	9.7389	9.59759	9.59706	9.62449	9.72169	0.0171767	0.124147
1110020C13Rik	ILMN_2657516	13.8978	13.9094	14.0529	13.8939	14.0474	13.9909	13.8714	13.795	13.9345	13.9768	13.9467	14.0281	0.0694167	0.0323833
1110020G09Rik	ILMN_1237830	7.93042	7.87423	7.60551	7.69678	8.01208	7.80197	7.75168	7.82023	7.40029	7.80435	7.54109	7.60556	-0.013735	0.275635
1110020G09Rik	ILMN_1259814	7.98152	7.99826	8.02559	8.11106	8.08022	7.87277	8.00678	7.90389	7.91757	7.78789	7.90207	7.88805	-0.068195	0.064175
1110020K19Rik	ILMN_2487847	9.12444	9.17103	9.05427	8.98685	9.06837	9.06128	9.04685	9.02323	8.89773	9.09551	9.14918	8.98775	0.059335	0.114545
1110020L19Rik	ILMN_2641828	7.81847	7.57881	7.65689	7.73079	7.57899	7.80994	7.54766	7.40463	7.42959	7.32503	7.47693	7.51684	0.0929692	0.150489
1110020M19Rik	ILMN_2522765	9.54268	9.4762	9.75575	9.49952	9.5822	9.48246	9.37539	9.60928	9.45247	9.4317	9.30742	9.36646	-0.0543233	0.0939233
1110020N13Rik	ILMN_1254950	7.83678	7.73355	7.82024	7.81084	7.78008	7.69921	7.97429	7.72849	7.89497	7.68598	7.61829	7.55615	-0.21697	-0.05805
1110020P09Rik	ILMN_1223070	8.09631	8.1395	8.24671	8.40686	8.11502	8.07985	8.16147	8.19906	7.8753	8.01564	7.89035	7.78375	-0.196834	0.00212583
1110020P15Rik	ILMN_2636384	14.25	14.2222	14.3575	14.254	14.2768	14.2181	14.4012	14.232	14.3271	14.2699	14.271	14.2468	-0.06775	-0.0633833
1110020P15Rik	ILMN_3142224	14.167	14.0643	14.1467	14.1464	14.1576	14.1649	14.0764	14.0814	14.1135	14.0211	14.2674	13.972	0.0454167	0.0402833
1110021D20Rik	ILMN_1222429	8.3167	8.23388	8.27831	8.25113	8.31855	8.41371	8.13623	8.1295	8.22124	8.21109	8.05636	8.18791	0.0144042	0.0847875
1110021H02Rik	ILMN_2744693	12.7841	12.7163	12.9793	12.933	12.748	12.805	12.8964	12.9009	12.771	12.8128	12.6164	12.5663	-0.190733	-0.103833
1110021J02Rik	ILMN_2455397	9.66592	9.58667	9.5612	9.56006	9.74278	9.50375	9.49306	9.55337	9.47568	9.26508	9.50418	9.34921	0.00391	0.216653
1110021L09Rik	ILMN_2738655	9.64754	9.77466	9.77517	9.93033	9.651	9.7143	9.80376	9.55303	9.30526	9.38449	9.37898	9.41139	-0.104403	0.0851067
1110025F24Rik	ILMN_1239181	10.9195	10.6143	10.7316	10.4677	10.604	10.7226	10.5603	10.4844	10.5786	10.5714	10.7243	10.5646	0.126	0.1681
1110025I09Rik	ILMN_2608574	9.44156	9.23444	9.31856	9.39943	9.40082	9.56494	9.30648	9.18647	9.14214	9.07902	9.22038	9.22618	0.105399	0.127173
1110025I09Rik	ILMN_2696537	7.89238	7.70965	7.78523	7.89683	7.80641	7.77271	7.58298	7.78442	7.71752	7.71977	7.79149	7.66189	0.012755	0.0735383
1110028E10Rik	ILMN_1232195	10.052	10.1882	10.1901	10.0749	10.0985	10.1517	9.82274	9.93802	9.48897	9.96331	9.80721	9.86171	0.102727	0.27542
1110028E10Rik	ILMN_2599719	13.614	13.5891	13.6483	13.5503	13.6739	13.465	13.6604	13.746	13.4859	13.6959	13.4292	13.484	-0.138725	0.0275417
1110028E10Rik	ILMN_2681601	9.3844	9.52188	9.63481	9.24273	9.40397	9.31662	9.32186	9.26004	9.07004	9.32613	9.1351	9.29533	0.00882667	0.19656
1110028N05Rik	ILMN_2599145	8.30168	8.19991	8.30582	8.37419	8.32798	8.53295	8.52251	8.21223	8.20591	8.12213	8.2948	8.23107	0.046755	-0.0296617
1110029E03Rik	ILMN_2447658	9.41359	9.28999	9.24836	9.40716	9.24943	9.31571	9.41306	9.35672	9.10006	9.27247	9.19474	9.14458	-0.0798442	0.0194825
1110029I05Rik	ILMN_2488405	9.84563	9.75298	9.88417	9.83471	9.75037	9.472	9.60031	9.76141	9.58972	9.57587	9.31119	9.25874	-0.302843	0.132841
1110029L17Rik	ILMN_1213149	10.4748	10.5657	10.5157	10.6871	10.6674	10.5725	10.5799	10.5209	10.3433	10.5361	10.4261	10.3307	-0.0935	0.0327
1110030C22Rik	ILMN_2543433	7.68831	7.27379	7.50363	7.37142	7.49697	7.46156	7.50053	7.22383	7.28977	7.29291	7.23859	7.39809	0.0024225	0.122699
1110030J09Rik	ILMN_1257061	10.344	10.368	10.5045	10.3559	10.418	10.4599	10.4117	10.3056	10.4065	10.4892	10.1648	10.5039	-0.039625	-0.0391583
1110030J09Rik	ILMN_3000536	9.52427	9.50053	9.68231	9.53099	9.35909	9.5381	9.13738	9.52303	9.10125	9.24308	9.19157	9.1202	0.030115	0.208122
1110031B06Rik	ILMN_2710151	9.40555	9.44504	9.5558	9.44703	9.38882	9.40907	9.29409	9.44187	9.2465	9.30195	9.06168	9.11027	-0.128719	0.0907442
1110031B11Rik	ILMN_2658001	7.44198	7.41074	7.30988	7.2873	7.75779	7.71354	7.28726	7.19799	7.04374	7.13518	7.15928	7.34911	0.21894	0.348467
1110031I01Rik	ILMN_2577558	7.60057	7.76397	7.78313	7.78203	7.80613	7.79284	7.52646	7.65277	7.63281	7.61401	7.61006	7.68149	0.0559692	0.0847292
1110031I02Rik	ILMN_2960474	9.10163	9.02261	8.91711	8.82781	9.1865	8.67818	8.88635	9.07288	8.8984	8.95893	8.83819	8.41495	-0.249099	0.210707
1110031M08Rik	ILMN_2531554	9.05441	9.13146	9.14395	8.88136	9.03519	9.23191	8.94733	8.7784	8.61406	8.83091	8.96706	8.99616	0.246628	0.255272
1110031M08Rik	ILMN_2666849	9.49029	9.40243	9.43223	9.43919	9.51751	9.35428	9.33421	9.50664	9.14774	9.24028	9.2087	9.2606	-0.0158283	0.179722
1110032A13Rik	ILMN_2759652	9.71784	9.72107	9.72018	9.71626	9.73386	9.79743	9.61137	9.53699	9.76796	9.67813	9.70191	9.73388	0.0509767	0.0308267
1110032A13Rik	ILMN_2955214	10.9119	10.8376	10.8665	10.7931	10.8284	10.7417	10.7927	10.8096	10.6303	10.7293	10.6383	10.5342	-0.0982833	0.12295
1110032D12Rik	ILMN_1231873	10.7287	10.7343	10.7969	10.7017	10.6295	10.9806	10.7094	10.3541	10.2095	10.274	10.1022	10.379	0.0136167	0.22385
1110032E23Rik	ILMN_1235811	7.77747	7.67914	7.85533	7.55645	7.99022	8.0275	7.76379	7.77261	7.67007	7.5966	7.91499	7.90828	0.303529	0.168883
1110032N12Rik	ILMN_1235751	10.9251	10.934	10.8608	10.8107	10.8543	10.918	10.7219	10.6119	10.5919	10.6946	10.6431	10.7308	0.0591917	0.199692
1110032N12Rik	ILMN_1246694	10.7215	10.629	10.653	10.4791	10.6157	10.6214	10.5809	10.7047	10.5623	10.4774	10.6315	10.5946	0.0909083	0.130475
1110032O16Rik	ILMN_2689569	7.8065	7.65513	7.66984	7.67249	7.74578	7.74843	7.68987	7.52126	7.4624	7.66487	7.72643	7.48091	0.0295158	0.113396
1110033M05Rik	ILMN_1252597	10.6209	10.5552	10.4838	10.6186	10.6064	10.4513	10.582	10.4522	10.3906	10.3601	10.1505	10.3696	-0.164025	0.106342
1110034A24Rik	ILMN_1229416	9.34611	9.21407	9.28469	8.82206	9.28839	9.45321	8.95892	8.99344	9.03728	8.86567	9.17099	9.39502	0.418757	0.361874
1110034A24Rik	ILMN_2972929	8.93138	8.91229	9.10178	8.69201	9.00705	9.10043	8.88606	8.6155	8.73706	8.70983	9.02209	8.90361	0.25247	0.194
1110034G24Rik	ILMN_1228053	7.85736	7.62943	7.86379	7.78467	7.67464	7.69184	7.50825	7.61031	7.554	7.27728	7.54621	7.49348	0.0461267	0.189427
1110034O24Rik	ILMN_1233522	13.1718	13.1457	13.179	12.919	13.225	13.3101	13.0514	13.0672	13.0056	12.9543	13.1356	13.2614	0.253125	0.198258
1110035L05Rik	ILMN_2645295	9.46892	9.43379	9.49397	9.62325	9.70143	9.21611	9.58906	9.54468	9.4081	9.37249	9.1866	9.11605	-0.325305	0.0364883
1110036D12Rik	ILMN_2422360	9.30833	9.15659	9.31291	9.16515	9.38694	9.20903	9.22967	9.02842	8.6574	8.96321	8.79084	8.85436	-0.0524475	0.280096
1110036I07Rik	ILMN_1217984	10.0892	9.95121	10.028	10.1704	10.1121	9.69835	10.1587	10.3118	9.84497	10.0194	9.5764	9.77941	-0.363648	0.00246917
1110036O03Rik	ILMN_1231457	10.6567	10.8033	10.9677	10.912	10.6974	10.6433	10.9971	10.7557	10.5846	10.5529	10.5649	10.626	-0.15025	-0.0425167
1110037F02Rik	ILMN_1223282	8.81042	8.73473	9.05097	8.84391	8.9392	8.86681	8.90487	8.79543	8.53182	8.82541	8.73109	8.79092	0.0197708	0.0516142
1110037F02Rik	ILMN_1242212	10.576	10.4825	10.4946	10.4721	10.536	10.4264	10.5749	10.5415	10.2803	10.3607	10.1797	10.4393	-0.0735333	0.1095
1110037N09Rik	ILMN_1255511	10.8398	10.8585	10.8975	10.9531	10.8456	10.5386	11.1431	11.1216	10.8146	10.9264	10.7434	10.6511	-0.314933	-0.111333
1110038B12Rik	ILMN_2714787	13.0469	13.1755	13.2793	13.4582	13.2536	13.4704	13.1698	13.1313	13.0671	13.1918	13.2544	13.3158	0.125142	-0.0630583
1110038D17Rik	ILMN_3000080	10.6373	10.719	10.8222	10.5427	10.7029	10.548	10.5753	10.6988	10.5088	10.7384	10.4468	10.3782	-0.133633	0.0951
1110038F14Rik	ILMN_2629375	9.75633	9.76256	9.6723	9.74183	9.86913	9.83777	9.56523	9.36849	9.34286	9.76147	9.30536	9.45434	-0.0703575	0.193159
1110038F14Rik	ILMN_2863437	11.403	11.5882	11.6043	11.4793	11.4188	11.3394	11.7934	11.5226	11.1791	11.1103	11.0263	11.1829	-0.207658	0.079475
1110038G02Rik	ILMN_1233220	10.1943	10.2095	10.1888	10.2941	10.3788	10.3521	10.3434	10.1939	10.0454	10.2677	10.1346	10.1021	-0.0413833	0.0232167
1110039B18Rik	ILMN_2629993	8.43298	8.09834	8.41977	8.33057	8.67579	8.12181	8.31115	8.1251	7.80712	8.09357	8.11035	8.34874	0.0580308	0.266767
1110039B18Rik	ILMN_2739128	8.59159	8.36068	8.54158	8.60684	8.38205	8.50661	8.50991	8.34319	8.14282	8.45107	8.5214	8.42625	0.0570933	0.0171133
1110039B18Rik	ILMN_2790512	10.3634	10.4589	10.3458	10.3346	10.3417	10.4704	10.1905	10.0753	9.95079	10.1365	10.1215	10.1611	0.0979025	0.234903
1110046J11Rik	ILMN_2513451	11.4801	11.4981	11.7038	11.6876	11.5279	10.8603	11.4124	11.6978	11.3536	11.3503	10.9934	10.8276	-0.557208	0.0510583
1110048D14Rik	ILMN_2664522	7.80856	7.89098	7.75154	7.94832	8.10168	7.87202	7.86913	7.96179	7.71858	7.81347	7.58116	7.80117	-0.085925	0.096365
1110048P06Rik	ILMN_2480957	9.38049	9.29627	9.42528	9.48324	9.38635	9.26035	9.30921	9.36079	9.21691	8.78136	8.99704	8.99423	-0.113807	0.15669
1110049F12Rik	ILMN_1221838	8.5645	8.63928	9.00818	8.62188	8.83455	8.69667	8.82343	8.5872	8.3847	8.58227	8.87863	8.74644	0.170843	0.0763733
1110049F12Rik	ILMN_1255697	11.7939	11.6229	11.6756	11.53	11.7275	11.8928	11.6341	11.5652	11.5318	11.6079	11.6497	11.658	0.15755	0.138817
1110049G11Rik	ILMN_2679532	10.4524	10.5295	10.7111	10.6365	10.5005	10.2688	10.3998	10.4355	10.4306	10.2764	10.3346	10.3397	-0.121458	0.0583083
1110049N09Rik	ILMN_2543459	7.89361	7.94682	7.92946	7.7167	7.98339	8.12222	7.70039	7.78727	7.75299	7.98752	7.94377	7.96655	0.221447	0.151873
1110050F08Rik	ILMN_1241380	7.44595	7.73593	7.58529	7.66818	7.59721	7.7717	7.59459	7.53908	7.53103	7.6337	7.37923	7.54517	-0.0415083	-0.013845
1110053F04Rik	ILMN_1219877	8.38699	8.38244	8.38244	8.45083	8.46498	8.74078	8.53094	8.36338	8.18974	8.27191	8.25728	8.26933	0.0616083	0.050615
1110054H05Rik	ILMN_1249752	10.4578	10.4319	10.6245	10.2859	10.5888	10.5892	10.4728	10.4942	10.2921	10.5769	10.4884	10.4078	0.0882083	0.0859083
1110054H05Rik	ILMN_2515726	9.07902	8.92088	9.0961	9.05226	8.97685	9.03375	8.88609	8.88731	8.67357	9.05098	8.73476	8.96641	-0.004085	0.076525
1110054N06Rik	ILMN_1222794	11.5036	11.3977	11.5009	11.5391	11.5404	11.3641	11.4816	11.5801	11.1473	11.3395	11.1295	11.3406	-0.0988083	0.103692
1110054O05Rik	ILMN_1220589	8.36022	8.10969	8.22494	8.19431	8.10268	8.55386	8.45548	8.0571	8.00721	8.09779	8.07289	8.33471	0.131789	0.00216583
1110055E19Rik	ILMN_2618364	11.9221	11.9938	12.1813	12.0533	12.0388	11.9792	12.0079	12.1222	11.8122	11.9245	11.8363	12.0312	-0.000575	0.035425
1110055N21Rik	ILMN_1227693	10.8493	10.7218	10.8191	10.5174	10.6963	10.9183	10.8998	10.6326	10.4167	10.7497	10.5974	10.4093	-0.00423333	0.1099
1110056N09Rik	ILMN_1236572	9.05867	8.76692	9.04563	8.79846	8.89104	9.02457	8.92698	8.80012	8.65375	8.62593	8.84772	8.88359	0.167347	0.154263
1110056P05Rik	ILMN_2474515	9.55098	9.50525	9.43245	9.62751	9.55694	9.53442	9.47361	9.68892	9.211	9.24645	9.10275	9.18508	-0.115559	0.148081
1110057K04Rik	ILMN_2633457	10.8133	10.8	10.877	10.566	10.7908	10.8257	10.5608	10.495	10.6078	10.9096	10.5613	11.0045	0.136117	0.140317
1110057K04Rik	ILMN_2756686	11.5691	11.6087	11.6545	11.2572	11.5784	11.7745	11.5189	11.3403	11.3265	11.4198	11.4656	11.4528	0.1837	0.2048
1110057K04Rik	ILMN_2967362	11.0111	11.0879	11.1861	10.8146	11.1373	11.1592	10.7957	11.0434	10.9152	10.9357	10.9693	11.0987	0.210433	0.213467
1110058A15Rik	ILMN_1244317	9.51635	9.53461	9.39893	8.30811	9.18607	10.8278	9.26726	8.30003	9.14745	8.92938	10.4789	10.5324	1.69998	0.499293
1110058L19Rik	ILMN_2679428	12.1159	12.0004	12.1972	12.1576	12.1031	11.9856	12.0098	12.2773	12.0764	11.9579	11.9585	11.8726	-0.111525	0.0227083
1110059E24Rik	ILMN_2661628	7.68839	7.40969	7.53635	7.53453	7.33006	7.48792	7.2584	7.18809	7.22204	7.5845	7.18686	7.53648	0.00388583	0.0761792
1110059E24Rik	ILMN_2846731	11.4515	11.3653	11.4022	11.3488	11.4235	11.2215	11.1363	11.3954	11.3112	11.1882	11.1791	11.2981	-0.013225	0.167308
1110059F07Rik	ILMN_1217055	10.5007	10.3818	10.4547	10.2826	10.4887	10.4755	10.2936	10.314	10.2871	10.4266	10.2889	10.2983	0.0317583	0.134592
1110059F07Rik	ILMN_1227030	8.71404	8.79415	8.83258	8.77357	8.70312	8.61921	8.66326	8.82487	8.52984	8.5249	8.5679	8.63135	-0.0167392	0.114211
1110059G02Rik	ILMN_2473692	9.67699	9.709	9.77296	9.29604	9.92945	9.36452	8.81474	9.217	9.38547	9.4905	9.20037	9.16404	-0.00371083	0.525126
1110059P08Rik	ILMN_2679823	8.48298	8.4966	8.47723	8.39212	8.42491	8.35917	8.44791	8.25979	8.29607	8.40852	8.08066	8.10804	-0.203532	0.0820083
1110060D06Rik	ILMN_2422438	8.36789	8.3656	8.52684	8.40711	8.49828	8.31839	8.59932	8.43536	8.29979	8.17374	8.0575	8.14867	-0.195137	0.0406
1110061O04Rik	ILMN_1258996	10.6567	10.6003	10.5884	10.4666	10.6207	10.4935	10.686	10.4772	10.3142	10.4225	10.2575	10.088	-0.192658	0.153575
1110061O04Rik	ILMN_2617505	8.96548	9.01392	9.1438	8.74107	9.1244	8.96942	9.05069	8.85694	8.84716	8.90119	8.62152	8.72398	-0.113387	0.149572
1110061O04Rik	ILMN_2689062	8.68678	8.38891	8.6168	8.47568	8.42236	8.61541	8.49603	8.35389	8.24041	8.55346	8.44055	8.2712	0.000991667	0.057955
1110061O04Rik	ILMN_2975375	10.3021	10.1191	10.3416	10.0867	10.3325	9.99806	10.2081	10.22	10.0397	10.3482	9.88478	9.87167	-0.252505	0.0805583
1110061O04Rik	ILMN_2975377	11.4568	11.5603	11.4794	11.3025	11.5367	11.4197	11.445	11.5641	11.2858	11.3143	11.1852	11.3215	-0.0281	0.181033
1110063F24Rik	ILMN_1234100	10.2777	10.1636	10.2633	10.3152	10.4458	10.2977	10.3683	10.2439	10.2137	10.2771	9.98327	10.0542	-0.181852	0.002125
1110063G11Rik	ILMN_2593104	8.57363	8.67593	8.75355	8.90259	8.8278	8.76066	8.57635	8.53122	8.42591	8.61078	8.6567	8.2531	-0.0720875	0.0635458
1110064N10Rik	ILMN_1232969	10.1394	10.1228	10.1131	10.0031	9.93678	10.1026	10.141	10.2828	9.92315	10.0806	10.1133	10.2108	0.105271	0.0293642
1110064P04Rik	ILMN_2746000	9.43147	9.35611	9.55749	9.47308	9.34327	9.24192	9.40518	9.661	9.36225	9.35037	9.11426	9.20522	-0.210587	-0.02077
1110065D03Rik	ILMN_2755936	8.37349	8.45731	8.67238	8.41856	8.63434	8.75192	8.31773	8.52445	8.35213	8.18931	8.61553	8.53587	0.315008	0.168947
1110065P19Rik	ILMN_2479977	8.69029	8.48701	8.80216	9.3486	8.808	8.7507	8.79325	8.97647	8.30263	8.50395	8.46456	8.17097	-0.275031	-0.0753408
1110065P20Rik	ILMN_1220320	9.10927	8.74088	8.93062	9.21482	8.92319	9.10101	9.10821	8.74071	8.68568	8.59688	8.69021	8.53539	-0.125861	0.0230492
1110065P20Rik	ILMN_2477432	8.63656	8.56705	8.76769	8.78757	8.46549	8.71044	8.80738	8.77532	8.58056	8.64003	8.26668	8.39833	-0.245402	-0.147518
1110067D22Rik	ILMN_1222356	7.80101	7.85826	7.99615	7.91986	8.06692	8.06718	7.86238	7.74245	7.73496	7.80367	7.73563	7.3877	-0.100047	0.0785125
1110067L22Rik	ILMN_2775050	8.67527	8.57538	8.57084	8.34414	8.68062	8.87019	8.50696	8.40554	8.35529	8.41469	8.41284	8.39214	0.15312	0.238487
1110068E08Rik	ILMN_2543514	10.4462	10.3041	10.4693	10.2716	10.4223	10.616	10.3297	10.2949	10.2621	10.2893	10.3929	10.3384	0.160925	0.102692
1110070O15Rik	ILMN_2581972	8.01527	8.14256	8.33734	8.10632	8.23502	8.48081	8.35017	7.88705	7.96501	8.23268	8.15249	8.21782	0.120162	-0.032595
1190002C06Rik	ILMN_2666406	11.4946	11.4271	11.5115	11.271	11.4699	11.3324	11.5588	11.4771	11.3962	11.584	11.3647	11.2722	-0.1294	0.0113667
1190002F15Rik	ILMN_2427096	9.60897	9.3033	9.59924	8.86504	9.46448	9.60402	9.27032	8.92549	9.29275	9.01491	9.33255	9.54807	0.384125	0.348162
1190002H09Rik	ILMN_2663895	8.75767	8.5276	8.68328	8.47547	8.72549	8.60707	8.7085	8.40403	8.34408	8.56097	8.47721	8.52442	0.0139783	0.147998
1190002H23Rik	ILMN_2593774	9.18797	8.86788	9.25927	9.98997	9.06136	8.39848	9.763	10.0816	9.25297	9.38065	8.59533	8.29722	-1.1663	-0.557577
1190002L16Rik	ILMN_2593208	12.8936	12.8608	13.0255	13.1627	12.9291	13.0482	13.1345	13.0233	12.8928	13.0594	12.9018	12.8118	-0.14175	-0.16785
1190002N15Rik	ILMN_2524691	12.2663	12.1608	12.3647	12.5271	12.4526	11.9187	12.5097	12.7146	12.0759	12.2738	11.8251	11.8668	-0.476425	-0.0533917
1190002N15Rik	ILMN_3162133	9.58629	9.55942	9.86267	9.9254	9.60592	9.21442	9.74238	10.0413	9.46926	9.52092	9.05269	9.27801	-0.482783	-0.0806133
1190005F20Rik	ILMN_1225861	8.55184	8.46024	8.5214	8.22858	8.45625	8.36798	8.36234	8.38064	8.27112	8.38775	8.0046	8.27384	-0.0969742	0.176996
1190005F20Rik	ILMN_2697918	11.9775	11.8458	11.8785	11.6316	11.8315	11.6405	11.7827	11.7826	11.8114	11.9144	11.6403	11.6586	-0.138558	0.0999083
1190005F20Rik	ILMN_2963792	10.604	10.4963	10.4538	10.2831	10.3507	10.3215	10.1484	10.2615	10.3696	10.4449	10.2255	10.2014	-0.0620333	0.172167
1190005I06Rik	ILMN_2699367	8.49809	8.41992	8.60706	8.56748	8.66615	8.38503	8.76307	8.56134	8.4333	8.43411	8.33511	8.05435	-0.291327	-0.0214367
1190005N23Rik	ILMN_2483405	8.69324	8.40854	8.60619	8.61483	8.56654	8.23487	8.57619	8.45445	8.57334	8.51629	8.22695	8.26028	-0.329462	-0.0140558
1190005P17Rik	ILMN_2596834	10.2211	10.1451	10.2641	10.4587	10.3917	10.5846	10.1875	10.3949	10.1736	10.3728	10.1752	10.3876	0.0843167	-0.0455167
1190005P17Rik	ILMN_2878486	9.78133	9.60998	9.61501	9.6226	9.61049	9.74702	9.65402	9.55393	9.36816	9.64371	9.64675	9.38632	0.0212408	0.0951442
1190007F08Rik	ILMN_2893564	7.6121	7.66808	7.86192	7.73675	7.78178	7.41316	7.56419	7.83214	7.49786	7.57381	7.49967	7.33052	-0.178703	0.0941675
1190007I07Rik	ILMN_2543507	7.75179	7.42737	7.50752	7.50922	7.71964	7.83545	7.67745	7.43376	7.44041	7.43437	7.69207	7.5036	0.161677	0.117571
1190009E12Rik	ILMN_1256950	8.59579	8.75069	8.86747	8.56514	8.82203	8.34499	8.60861	8.52672	8.4905	8.68413	8.36163	8.31486	-0.246602	0.135742
1190009E20Rik	ILMN_1259596	9.71439	9.73221	9.8324	9.77697	9.54854	9.65312	9.77318	9.9599	9.53787	9.72703	9.78419	9.69042	0.00548083	-0.0387158
1190017O12Rik	ILMN_2795854	12.1556	12.1632	12.2874	12.2134	12.2217	12.2438	12.2864	12.2027	12.2653	12.0505	12.2552	12.1689	0.0187333	-0.0237333
1190028F09	ILMN_1253503	8.14838	8.14367	8.28927	8.06817	7.99569	8.38093	7.96308	7.90964	8.13929	8.03922	8.54063	8.28159	0.34861	0.0434733
1200002M06Rik	ILMN_1243170	9.23605	9.30428	9.25907	9.04138	9.26303	9.1472	9.09808	9.19196	9.02755	9.08419	8.93869	8.98836	-0.03805	0.204987
1200002N14Rik	ILMN_1219820	10.1903	10.1209	10.3348	10.3544	10.335	9.94383	10.1403	10.5883	10.0084	10.1176	10.1531	10.1547	-0.0712983	0.060225
1200003C05Rik	ILMN_1223051	11.0364	10.9856	11.2193	11.3405	11.0872	11.0687	11.2941	11.2854	10.9156	11.0472	10.7692	10.8133	-0.265617	-0.11295
1200003C05Rik	ILMN_2734290	12.7356	12.5648	12.6442	12.9023	12.7049	12.6379	12.7648	12.6988	12.4409	12.6133	12.4279	12.416	-0.186392	-0.0118917
1200003C05Rik	ILMN_2943319	11.992	12.0175	12.2108	12.3829	12.2606	12.1444	12.3027	12.1764	11.923	12.1446	12.0254	11.8944	-0.1669	-0.0982667
1200003E16Rik	ILMN_2677882	11.6963	11.6376	11.657	11.9688	11.7242	11.4153	11.9621	11.9952	11.5027	11.7105	11.3962	11.3624	-0.394725	-0.0999917
1200003I07Rik	ILMN_1254390	8.80112	8.67203	8.74268	8.64166	8.86621	8.68785	8.63309	8.52621	8.53936	8.53585	8.59267	8.5613	0.02645	0.192297
1200003I07Rik	ILMN_2755544	8.76957	8.51085	8.65007	8.57403	8.73902	8.69214	8.77902	8.62232	8.30056	8.38915	8.45016	8.57054	0.0602567	0.162457
1200003I07Rik	ILMN_3135697	9.63375	9.64992	9.66391	9.51092	9.66619	9.59235	9.51471	9.40539	9.38327	9.48243	9.41315	9.43899	0.00866417	0.177121
1200003O06Rik	ILMN_2718284	13.1538	13.0244	13.0289	12.7066	13.1026	12.995	13.1478	12.7771	12.9178	12.9405	12.6816	12.9823	-0.041875	0.165425
1200004M23Rik	ILMN_2716876	8.12092	8.00264	8.35067	7.92079	8.3919	8.00268	8.02052	8.01644	8.01612	8.2833	8.06358	8.01067	-0.0345392	0.111637
1200006F02Rik	ILMN_2627733	8.56219	8.45254	8.6698	8.29794	8.49162	8.30982	8.34023	8.39517	8.43364	8.45372	7.99056	8.0777	-0.255356	0.120734
1200006G13Rik	ILMN_1241643	7.79097	8.01975	8.01998	7.71041	7.86816	7.84749	7.54457	7.60118	7.75787	7.61503	7.74605	7.72928	0.117303	0.23599
1200006O19Rik	ILMN_1251273	11.2502	11.0946	11.3135	11.2353	11.3007	10.9368	11.1447	11.1403	10.9657	11.1008	10.7785	10.8139	-0.268558	0.103542
1200006O19Rik	ILMN_2751653	8.45071	8.54037	8.40632	8.30365	8.58867	8.227	8.14813	8.54081	8.21035	8.08938	7.79274	8.01654	-0.175784	0.338706
1200007D18Rik	ILMN_2745433	12.2535	12.2633	12.327	12.1517	12.4727	12.565	12.3269	12.3433	12.0943	12.1338	12.3739	12.5457	0.318192	0.153158
1200008A14Rik	ILMN_2574051	7.83434	7.59548	7.79801	7.96445	7.88326	7.81651	8.01225	7.81706	7.63767	7.73112	7.58857	7.59326	-0.170259	-0.0653458
1200008A14Rik	ILMN_2585112	8.43253	8.22609	8.30922	8.42279	8.40826	8.17083	8.11201	8.30914	8.09029	7.94053	7.9259	7.985	-0.114162	0.214222
1200008N06Rik	ILMN_2596183	11.1953	11.0599	11.1079	11.1221	11.2664	11.2687	11.0613	11.1646	10.9408	11.1182	11.0798	11.1628	0.109833	0.113267
1200008O12Rik	ILMN_1243679	10.6479	10.2934	10.2326	9.57708	10.2667	10.6274	10.2559	9.62745	10.0749	9.98217	10.2592	10.5013	0.490121	0.430154
1200009B18Rik	ILMN_1241196	10.8137	10.5089	10.7112	10.5568	10.5154	10.5317	10.4744	10.4719	10.386	10.473	10.4605	10.3436	-0.0272833	0.140117
1200009B18Rik	ILMN_1256488	10.7874	10.8056	10.9219	10.6744	10.7064	10.8857	10.8245	10.7898	10.4849	10.6018	10.6397	10.8035	0.1299	0.120067
1200009C21Rik	ILMN_2718416	11.7695	11.7155	11.7705	11.6845	11.8003	11.6272	11.6073	11.4764	11.4706	11.4078	11.459	11.5358	-0.00188333	0.219217
1200009F10Rik	ILMN_1255564	10.1944	9.94827	10.0235	10.1226	9.92912	9.84244	10.1739	10.2745	9.47465	9.98536	9.73125	9.76411	-0.159861	0.0848025
1200009I06Rik	ILMN_2740207	9.0562	8.90911	9.20343	9.16719	9.30924	9.33446	9.10879	8.96973	8.87561	8.85475	8.88108	8.83986	0.0168817	0.0899317
1200009O22Rik	ILMN_2615431	10.5285	10.6896	10.9548	11.3995	10.7827	9.80429	10.9546	11.4204	10.7036	10.6947	10.1754	9.93489	-0.966573	-0.271167
1200011I18Rik	ILMN_1238691	7.73307	7.68232	7.85787	7.57459	7.63766	7.5563	7.53058	7.57182	7.44723	7.59741	7.33718	7.68018	-0.0128992	0.146897
1200011M11Rik	ILMN_3031706	7.34018	7.74888	7.83034	7.58873	7.73879	7.66962	7.45763	7.41503	7.34389	7.5504	7.26431	7.53825	0.00556417	0.124121
1200011M11Rik	ILMN_3105117	7.68751	8.10381	8.00682	7.97622	8.05708	8.16656	7.77422	7.82337	7.70179	8.11729	7.96106	7.87496	0.10848	0.0570867
1200011O22Rik	ILMN_2679477	10.1061	10.0845	10.2259	9.81377	10.1166	10.3502	10.1607	10.015	10.0787	10.065	10.0786	9.85375	0.0646408	0.0728575
1200013B22Rik	ILMN_2680038	10.3574	10.2205	10.1993	10.0976	10.1548	10.9301	10.2755	10.2664	10.2213	10.2113	10.8253	10.7331	0.628075	0.0428083
1200013F24Rik	ILMN_2630512	11.273	11.2266	11.4449	11.5227	11.4795	11.1588	11.1948	11.5401	11.2764	11.182	11.0338	11.1383	-0.183675	0.0323917
1200013F24Rik	ILMN_2754787	9.9768	9.78047	9.80809	9.74478	9.61822	9.63433	9.57927	9.72388	9.50969	9.50467	9.46934	9.56427	-0.0286225	0.207228
1200013P24Rik	ILMN_1244030	8.36456	8.08767	8.31024	8.35937	8.28511	8.45861	8.25435	8.30122	8.06471	7.90855	8.12319	8.17183	0.104465	0.099035
1200013P24Rik	ILMN_1245322	7.48321	7.47464	7.75324	7.44342	7.35469	7.55184	7.52673	7.68452	7.3718	7.36208	7.19635	7.51305	-0.00559417	0.0115058
1200014J11Rik	ILMN_2623480	11.1826	11.1876	11.3501	11.1148	11.1714	10.9373	10.9645	11.2443	11.0276	11.2087	11.1256	10.9954	-0.0594667	0.101633
1200014P03Rik	ILMN_1251301	9.96972	9.85831	10.1461	10.0579	10.0888	9.57724	9.85572	9.95979	9.78534	10.0532	9.50764	9.43579	-0.43115	0.0342367
1200015A19Rik	ILMN_1255745	8.86332	8.86012	9.18314	9.24334	8.97193	8.73224	9.14179	8.90592	8.62821	8.97615	8.57184	8.65346	-0.344859	-0.0989158
1200015A19Rik	ILMN_2847269	11.8672	11.8524	12.0678	12.0841	12.0207	11.8589	12.0737	11.9892	11.775	11.8455	11.6494	11.4801	-0.281775	-0.0311417
1200015E14Rik	ILMN_2466637	9.412	9.58578	9.49133	9.1566	9.36946	9.43623	9.3472	9.2471	9.16713	9.27387	9.26753	9.29217	0.0957767	0.219547
1200015F23Rik	ILMN_2753515	9.27024	9.24476	9.29998	9.28384	9.22146	9.42647	9.33881	8.99917	8.83872	9.07911	8.97716	9.00125	-0.00016	0.110367
1200015F23Rik	ILMN_3071764	8.95515	9.15067	9.17976	9.05861	9.10437	9.09361	8.96183	8.98766	8.74542	8.81264	8.80154	8.82941	0.0135617	0.175438
1200015F23Rik	ILMN_3150536	8.37755	8.43201	8.3396	8.2687	8.27891	8.40186	8.12801	8.04093	8.02041	8.24028	8.2845	8.08354	0.0922833	0.198473
1200015N20Rik	ILMN_2591158	9.5159	9.31136	9.56565	9.74243	9.41341	8.88804	9.39267	9.84366	9.40279	9.35401	8.89523	8.99234	-0.547772	-0.0594183
1200015N20Rik	ILMN_2591159	9.57627	9.51177	9.59824	9.79298	9.52479	9.1519	9.47853	10.0127	9.56469	9.392	9.08138	9.08996	-0.449303	-0.01944
1200015N20Rik	ILMN_2991574	7.85439	7.99438	8.06034	8.0701	7.99029	7.65627	7.71238	8.14004	7.67726	7.77695	7.33545	7.62278	-0.271006	0.137181
1200015P04Rik	ILMN_2548361	7.28456	7.42966	7.50593	7.60234	7.42182	7.5447	7.42696	7.63475	7.29085	7.33682	7.31068	7.19842	-0.0629758	-0.0355625
1200016B10Rik	ILMN_1236716	10.2325	10.093	10.2206	10.1196	10.1023	10.0952	10.2732	10.3253	10.2051	10.2361	10.3188	10.2569	0.0151333	-0.0659
1200016B10Rik	ILMN_2798079	9.02137	8.87773	9.03162	9.02252	9.02729	9.05313	9.01817	8.93994	8.86902	8.93273	9.05347	8.90893	0.0445667	0.0148533
1200016D23Rik	ILMN_1235616	7.85269	7.8624	7.87036	7.73827	7.788	8.00379	7.78167	7.77206	7.62163	7.85221	7.6003	7.88754	0.0820983	0.0859183
1200016D23Rik	ILMN_2588521	8.89715	8.92792	8.93403	8.8012	8.81073	8.71406	8.796	8.64342	8.66058	8.83308	8.76608	8.62001	-0.072665	0.105885
1200016D23Rik	ILMN_2615601	7.76487	7.78323	7.83008	7.56986	7.73618	7.72685	7.5366	7.41545	7.58718	7.41328	7.45692	7.56282	0.0554667	0.234697
1200016E24Rik	ILMN_2476733	11.9286	11.7814	12.0506	12.1797	11.8542	11.4901	11.9504	11.9678	11.5066	11.7096	11.1555	11.1871	-0.559008	0.0181583
1200016G03Rik	ILMN_1222685	7.57689	7.69548	7.78678	7.51882	7.7348	7.92877	7.47613	7.13145	7.39356	7.43149	7.74137	7.67011	0.325083	0.214057
1300001I01Rik	ILMN_1217040	9.9874	9.88896	10.0742	9.7906	9.96919	10.005	9.96315	9.49754	9.60067	9.77696	9.86025	9.6835	0.0667383	0.165672
1300002F13Rik	ILMN_2714031	12.8098	13.0465	13.18	13.2653	13.0787	13.1513	13.0903	13.4098	12.9678	13.1813	13.1904	13.2102	0.0577917	-0.147842
1300003K24Rik	ILMN_2690203	11.1883	10.9992	11.1066	10.9865	11.0641	10.9521	11.2794	11.2098	10.8778	11.1699	10.7392	10.8385	-0.235133	0.00546667
1300006C06Rik	ILMN_1227824	12.7243	12.6596	12.7073	12.7561	12.8157	12.64	12.8985	12.8499	12.6911	12.9195	12.6211	12.6012	-0.195533	-0.0831
1300006C19Rik	ILMN_1234329	9.14035	9.3378	9.41579	8.90019	9.33628	9.47332	9.1479	9.05623	9.12843	9.08245	8.93953	9.13017	0.116264	0.206734
1300006C19Rik	ILMN_2609516	13.862	13.8054	13.978	13.7298	13.869	13.7814	13.8408	13.91	13.7709	13.965	13.7305	13.7907	-0.0590917	0.0188417
1300006M19Rik	ILMN_2665609	9.81303	9.70108	9.8894	9.70193	9.79037	9.82614	9.73692	9.89758	9.32671	9.85988	9.37648	9.51458	-0.08396	0.1118
1300006N24Rik	ILMN_1216883	9.90104	10.1543	10.1805	9.81122	9.95086	10.2201	10.1014	10.0044	9.8467	10.0038	9.95331	9.92896	0.0933433	0.0612867
1300006N24Rik	ILMN_2631342	7.61038	7.62251	7.63151	7.61396	7.57863	7.42952	7.60096	7.40673	7.29465	7.60462	7.51375	7.55832	-0.0280175	0.0752925
1300007B12Rik	ILMN_2667441	11.4467	11.3646	11.4154	11.2457	11.3266	11.4638	11.3647	11.3307	11.1447	11.2599	11.2549	11.2861	0.0811833	0.12555
1300007L22Rik	ILMN_2632839	9.02637	9.1458	9.4058	9.02672	9.18758	8.95461	9.28642	9.12829	8.86036	9.01603	8.94221	9.02997	-0.0717858	0.0725342
1300007O09Rik	ILMN_1217075	8.09904	8.12808	8.06214	8.21151	8.05328	8.01	8.1563	8.10554	7.72023	8.02412	7.8109	7.75244	-0.17026	0.0654267
1300007O09Rik	ILMN_1238590	8.44609	8.41751	8.52056	8.58688	8.51872	8.31348	8.22171	8.49025	8.35938	8.40058	8.22104	8.13796	-0.167978	0.0686358
1300010F03Rik	ILMN_1226962	9.44152	9.4764	9.64779	9.50392	9.49214	9.42015	9.42247	9.66345	9.33868	9.50384	9.14627	9.29542	-0.154948	0.0277925
1300010F03Rik	ILMN_1249480	9.25812	9.2203	9.51353	9.34627	9.58293	9.16749	9.48881	9.60285	9.11937	9.1829	9.27264	9.25558	-0.0524342	0.0694458
1300010F03Rik	ILMN_2688415	9.03392	9.12157	9.18036	9.24884	9.21086	8.97015	9.44561	9.37653	8.98609	9.18113	8.89072	9.14906	-0.212108	-0.0933008
1300010K09Rik	ILMN_2691566	8.37609	8.40264	8.54847	8.6413	8.43953	8.58851	8.65881	8.55872	8.47037	8.54018	7.9852	8.42977	-0.243172	-0.171578
1300010M03Rik	ILMN_2676253	7.69994	7.54312	7.60803	7.69569	7.7806	7.60785	7.56369	7.3615	7.46499	7.48957	7.47691	7.52982	-0.0152917	0.121068
1300013B24Rik	ILMN_2692960	8.25725	8.20539	8.48588	8.17823	8.4833	8.3977	8.21425	8.20928	8.2308	8.46701	8.32504	8.55685	0.153958	0.0427408
1300013D05Rik	ILMN_2600813	8.64105	8.88891	8.90016	8.74013	8.96235	8.95841	8.83677	8.83714	8.71378	8.88405	8.79827	8.91428	0.0966375	0.0370875
1300014I06Rik	ILMN_1219591	8.44311	8.25693	8.24071	8.03562	8.24688	8.1709	8.39342	8.25069	8.01858	8.31334	8.69448	8.08158	0.125413	0.1254
1300017J02Rik	ILMN_3004177	7.34162	7.8367	7.54644	7.69927	7.88758	7.77084	7.57576	7.59176	7.32817	7.60317	7.53179	7.36806	0.00530417	0.137041
1300017K07Rik	ILMN_2594768	8.06308	8.31031	8.20766	8.34724	8.21262	8.14374	8.4356	8.08676	8.30551	8.02775	8.14931	8.07289	-0.157045	-0.0836883
1300018I05Rik	ILMN_2681984	12.0064	12.0953	12.1069	11.9633	12.207	12.2008	12.0003	12.0973	11.8827	12.2323	12.1712	12.0377	0.116917	0.08325
1300018I17Rik	ILMN_2654443	7.8865	7.98019	7.97402	8.04436	7.95341	7.81607	7.64051	7.89897	7.72209	7.77618	7.82433	7.50993	-0.0790083	0.144248
1300018J18Rik	ILMN_2687854	9.42897	9.42804	9.47588	9.4878	9.25061	9.42715	9.4037	9.44924	9.03686	9.3003	9.21713	9.29039	0.00439167	0.0620417
1300018P11Rik	ILMN_1254878	11.1385	11.0876	11.1047	10.7954	11.2048	10.9116	10.9409	10.6832	10.9836	10.938	10.9899	10.8911	0.0163917	0.229158
1300018P11Rik	ILMN_2643291	8.04678	8.48175	8.24853	8.44883	8.26307	8.26144	8.14151	7.97377	8.00488	8.04979	8.32568	8.0983	0.0672208	0.102614
1300018P11Rik	ILMN_2893605	10.7128	10.5321	10.6807	10.5303	10.8422	10.6204	10.498	10.4341	10.4841	10.5213	10.4982	10.5895	0.0609417	0.187275
1500001E21Rik	ILMN_2451115	7.97321	7.98031	8.09483	8.09234	7.96757	8.35505	7.9835	7.84616	7.87285	7.82452	8.16754	8.15175	0.281478	0.0303942
1500001L15Rik	ILMN_2737374	12.6501	12.6753	12.6682	12.5855	12.6709	12.7909	12.7707	12.7431	12.6018	12.5647	12.7957	12.8196	0.171392	0.0347583
1500001M20Rik	ILMN_1258543	9.73041	9.84286	9.80744	9.54012	9.96074	10.1348	9.6266	9.45861	9.50617	9.78875	9.81947	9.81019	0.306077	0.22926
1500001M20Rik	ILMN_2523256	12.0911	11.9331	11.9705	11.7963	11.9289	12.2729	11.9952	11.681	11.7736	11.9489	12.0691	12.1091	0.271867	0.105867
1500001M20Rik	ILMN_2984793	10.6548	10.6247	10.5439	10.2962	10.5366	10.7004	10.4757	10.2469	10.4978	10.3975	10.4496	10.4978	0.132467	0.188567
1500002B03Rik	ILMN_2706964	8.21331	8.00301	8.10957	7.95889	8.159	8.12342	8.22169	8.06458	8.01237	7.85061	8.15277	7.81283	0.0187833	0.114217
1500002I11Rik	ILMN_2682271	11.0277	10.8695	10.9183	11.0252	11.0076	10.9491	10.8484	10.858	10.7662	10.9216	10.5169	10.8147	-0.130117	0.0779167
1500002O20Rik	ILMN_1228208	7.75314	7.81044	7.42571	7.48139	7.48149	7.68812	7.38078	7.22351	7.3405	7.5232	7.54393	7.28059	0.0727458	0.250223
1500003D12Rik	ILMN_2637365	12.8518	12.8992	12.8663	12.8413	12.7135	12.9205	12.988	12.7916	12.8011	12.9308	12.744	12.7463	-0.0867	-0.0688
1500003O03Rik	ILMN_1250000	9.00686	8.37165	8.7088	8.5591	8.63761	8.59154	8.32787	8.59534	8.17824	8.31539	8.13726	8.20876	-0.03263	0.32689
1500003O03Rik	ILMN_1252602	7.84619	7.99693	8.17367	7.70008	8.0874	8.30928	7.71705	7.97659	7.62262	7.92479	7.72664	7.60916	0.140558	0.235705
1500003O03Rik	ILMN_2677056	13.0422	12.8959	12.9463	12.7157	12.845	12.8107	12.8372	12.8964	12.7042	12.7122	12.5908	12.7848	-0.0135583	0.185375
1500003O22Rik	ILMN_2752665	9.33289	9.15078	9.43843	9.16827	9.22918	9.64227	9.11788	9.17882	8.90653	9.05737	9.14588	9.37943	0.326681	0.175104
1500004A08Rik	ILMN_2769772	9.14097	8.88056	9.45808	9.49078	9.12219	8.68442	9.10582	9.32889	9.0787	9.07267	8.49609	8.46297	-0.639166	-0.139086
1500004F05Rik	ILMN_2466453	8.32324	8.27006	8.4317	8.32489	8.33067	8.47878	8.44308	8.20534	8.24676	8.22987	8.40364	8.45115	0.133373	-0.00316
1500005A01Rik	ILMN_1226261	9.38291	9.4455	9.60729	9.39941	9.29981	9.33267	9.47434	9.57464	9.14471	9.32653	9.18154	8.87543	-0.206368	0.0398258
1500005K14Rik	ILMN_1217606	7.71335	7.75954	7.74017	7.46399	7.67257	7.80183	7.60449	7.67702	7.51184	7.40389	7.78963	7.63238	0.245227	0.219101
1500005K14Rik	ILMN_1259764	9.24449	9.32217	9.31921	9.579	9.3832	9.50329	9.32521	9.42536	8.96942	9.07794	9.26473	9.12703	0.0604575	0.0787275
1500005N04Rik	ILMN_1214120	8.9742	8.72262	8.91141	8.96928	8.93491	8.43232	8.82938	8.68337	8.72462	8.82902	8.52265	8.41404	-0.381738	0.0391683
1500005N04Rik	ILMN_2754506	8.03988	7.77755	8.20772	8.01172	8.29975	8.38725	8.24646	7.87431	7.85132	7.94913	7.7827	7.9727	0.0328925	0.0244025
1500005P14Rik	ILMN_1222626	7.61503	7.65362	7.58688	7.70631	7.60138	7.63082	7.54907	7.57779	7.46243	7.62578	7.5128	7.3873	-0.0755908	0.0374458
1500006O09Rik	ILMN_2744641	13.1508	13.0937	13.1825	13.1662	13.075	13.1303	13.0454	13.1407	13.1535	13.0444	12.913	12.9789	-0.094975	0.004125
1500010G04Rik	ILMN_1228020	8.02295	8.209	8.17386	7.97462	8.04505	8.30251	8.07717	7.91475	7.91266	7.83182	8.28536	8.26616	0.335609	0.143266
1500010J02Rik	ILMN_2766279	11.2263	11.2834	11.2675	10.9487	11.2252	11.103	11.1634	11.2962	10.9977	10.9911	11.0653	11.0261	0.039575	0.219742
1500010J02Rik	ILMN_3127704	9.74116	9.69398	9.8425	9.5273	9.74179	9.71197	9.84132	9.77992	9.57322	9.72227	9.501	9.52586	-0.0864175	0.0596158
1500010M16Rik	ILMN_2731629	12.4939	12.52	12.5452	12.2245	12.4795	12.3646	12.3365	12.1227	12.2694	12.3771	12.2048	12.2223	-0.037975	0.195925
1500011B03Rik	ILMN_2500434	8.27295	8.15548	8.10322	8.03495	8.18666	7.9713	8.10351	8.05576	7.97284	8.09825	8.12718	7.75017	-0.102838	0.152642
1500011H22Rik	ILMN_2775285	8.15701	8.15231	8.47517	8.14779	8.25662	8.32437	7.97839	7.96496	8.07876	8.19598	7.92518	7.83728	-0.0712867	0.0884167
1500011H22Rik	ILMN_2973024	11.6059	11.6392	11.6725	11.4826	11.7249	11.5913	11.5133	11.3808	11.5736	11.5227	11.4477	11.5172	-0.00431667	0.133617
1500011J06Rik	ILMN_1227647	10.7411	10.7194	10.912	10.5653	10.629	10.6768	10.4868	10.814	10.4121	10.6769	10.5201	10.5297	0.0402583	0.161225
1500011K16Rik	ILMN_1212605	10.407	10.2072	10.4782	10.3406	10.2787	10.4348	10.5008	10.1492	10.1842	10.3338	10.3736	10.2919	0.0269167	-0.0422167
1500011L16Rik	ILMN_1257298	13.1645	13.289	13.3744	13.1451	13.3352	13.3239	13.1787	13.3279	12.9495	13.4146	13.2603	13.0618	0.0433583	0.090925
1500012F01Rik	ILMN_1216409	13.663	13.4696	13.5571	13.5459	13.46	13.646	13.3814	13.3954	13.441	13.358	13.5563	13.2314	0.046325	0.0992917
1500012F01Rik	ILMN_2939012	14.299	14.2206	14.3986	14.3434	14.2012	14.3498	14.2858	14.2482	14.4064	14.2947	14.5158	14.5538	0.140558	-0.0923083
1500012M23Rik	ILMN_2505258	7.99584	8.0075	7.86988	7.95402	7.93037	8.01688	7.89754	8.06362	7.84126	7.74019	7.51687	7.81245	-0.0761858	0.119651
1500015A07Rik	ILMN_2444941	7.36667	7.40825	7.5453	7.38795	7.36056	7.4751	7.70912	7.42046	7.32834	7.04034	7.15684	7.37326	-0.0313708	0.0120558
1500015G18Rik	ILMN_1227873	8.75771	8.4054	8.5895	8.88129	8.58231	8.73071	8.73146	8.62686	8.44975	8.6442	8.38624	8.40918	-0.167965	-0.0948683
1500016H10Rik	ILMN_1249606	11.6642	11.7495	11.8277	11.4366	11.591	12.0418	11.6607	11.4234	11.3738	11.5422	11.9443	11.7728	0.416308	0.164908
1500016H10Rik	ILMN_2661407	8.93097	8.88158	8.9011	8.91546	8.79833	9.12258	8.63643	8.52899	8.36704	8.7211	8.76452	8.53683	0.147969	0.210286
1500019C06Rik	ILMN_1218880	7.82474	7.84109	8.09355	8.01052	8.06984	7.97498	7.82538	7.81174	7.65661	7.76724	7.62394	7.66026	-0.0618775	0.0969525
1500019G21Rik	ILMN_2680463	10.067	9.82962	9.95566	9.91984	9.90079	10.2143	10.2209	9.50519	9.60551	9.79697	9.85005	10.2004	0.202445	0.046665
1500026D16Rik	ILMN_1259794	9.05679	8.79994	8.84353	9.16954	8.93836	8.81376	8.92307	8.78036	8.83573	9.04242	8.87058	8.75295	-0.18026	-0.0609933
1500031H01Rik	ILMN_2719431	8.12131	7.99665	8.18884	8.04133	8.20243	8.14262	8.14095	7.77505	7.56185	7.73919	8.02535	7.86405	0.139843	0.235967
1500031H04Rik	ILMN_2649172	8.0969	7.77847	7.87735	7.84062	8.07906	7.74658	7.84621	7.91168	7.7094	7.69071	7.76704	7.66762	-0.044655	0.213075
1500031L02Rik	ILMN_2982736	10.5405	10.5026	10.7257	10.7316	10.6008	10.402	10.6257	10.5913	10.5225	10.5541	10.33	10.3193	-0.258042	-0.0605083
1500031N17Rik	ILMN_1221336	13.3622	13.2494	13.2421	12.8363	13.4536	13.4448	13.238	12.8914	13.2084	13.0187	13.0934	13.369	0.22705	0.279717
1500031N24Rik	ILMN_2709392	9.41024	9.48388	9.62645	9.58321	9.57416	9.49454	9.57252	9.64543	9.45086	9.41147	9.70789	9.49589	0.0615917	-0.0150883
1500032D16Rik	ILMN_2668977	12.5468	12.5173	12.6669	12.5633	12.6532	12.2879	12.4624	12.5734	12.5107	12.4438	12.3342	12.0958	-0.25575	0.0773833
1500032D16Rik	ILMN_2688822	8.10966	7.90147	8.11725	8.45523	7.99234	8.36331	8.21473	8.16693	7.77816	7.88114	7.77764	7.8526	-0.084465	-0.0811583
1500032D16Rik	ILMN_3008277	12.232	12.0599	12.274	12.2464	12.3499	11.8508	12.0711	12.1711	12.0459	12.1312	11.9052	11.8842	-0.243583	0.0902833
1500032H18Rik	ILMN_1217646	10.724	10.61	10.8993	10.2393	10.5407	10.7419	10.1454	10.2369	10.444	10.3439	10.6316	10.5357	0.34325	0.33175
1500032L24Rik	ILMN_2648580	12.7281	12.8884	13.0901	12.9742	12.8802	13.0132	12.8023	12.6979	12.7526	12.7943	12.8199	12.8007	0.0470833	0.00138333
1500032P08Rik	ILMN_1225225	7.73913	7.68498	7.81461	7.5774	7.58744	7.80527	7.41721	7.358	7.48067	7.54427	7.36442	7.45443	0.0364858	0.165629
1500034E06Rik	ILMN_1213334	12.5181	12.3853	12.5414	12.5065	12.4956	12.6489	12.3174	12.2821	12.4485	12.4386	12.4914	12.3216	0.05955	0.0385833
1500036D03Rik	ILMN_1233348	8.19891	8.3945	8.2632	8.64975	8.09733	8.09712	8.46988	8.61883	8.40555	8.59573	7.85339	7.65278	-0.662464	-0.299981
1500041I23Rik	ILMN_2688215	9.18182	9.2197	9.08337	8.96251	9.22991	8.99346	8.84383	8.86382	8.72481	9.01801	9.0185	8.99515	0.11508	0.323187
1500041J02Rik	ILMN_2639498	7.75564	7.40453	7.58319	7.63643	7.73763	7.75015	7.66322	7.63542	7.38884	7.34433	7.49703	7.72213	0.148232	0.124395
1500041N16Rik	ILMN_2664993	9.77763	9.78935	9.67066	9.59874	9.79107	9.58441	9.33859	9.51586	9.33365	9.55122	9.46472	9.20285	-0.0382233	0.330467
1500041O16Rik	ILMN_1216381	12.3572	12.2698	12.3437	12.1991	12.3344	12.3038	12.6048	12.3643	12.0783	12.367	12.205	12.2144	-0.0712333	0.00816667
1520402A15Rik	ILMN_1248601	7.61322	7.58331	7.77484	7.65198	7.62011	7.66293	7.5974	7.61067	7.51091	7.51059	7.66777	7.38939	0.00564333	0.0378267
1520402A20Rik	ILMN_1240650	7.53772	7.5342	7.73055	7.53427	7.43804	7.65945	7.31353	7.43902	7.52503	7.47696	7.53034	7.56054	0.120996	0.0408725
1600002K03Rik	ILMN_2609264	9.82192	9.81091	9.70814	9.50368	9.71414	9.84165	9.80031	9.45755	9.863	9.86537	9.7837	9.72	0.0236933	0.0242333
1600002K03Rik	ILMN_3004151	10.1422	10.222	10.2557	9.96076	10.3974	10.2816	10.1504	9.94572	10.208	10.2632	10.3149	10.2434	0.134377	0.108277
1600010D10Rik	ILMN_1247740	10.5563	10.2785	10.3057	10.4262	10.2776	9.91149	10.4256	10.4244	10.0435	10.2157	9.86744	9.82859	-0.408577	0.09305
1600012H06Rik	ILMN_2718861	10.8721	10.7013	10.9746	10.6764	10.6488	10.4263	10.6029	10.6009	10.2796	10.4022	10.2918	10.2509	-0.167275	0.250458
1600012H06Rik	ILMN_3009735	8.28901	8.14527	8.56662	8.39825	8.39842	8.1994	8.07705	8.19609	7.82589	8.11988	7.9762	8.24879	0.0361958	0.172299
1600012H06Rik	ILMN_3009738	9.59015	9.4709	9.76994	9.92627	9.63975	9.4584	9.48116	9.79904	9.66715	9.50868	9.26349	9.45312	-0.254145	-0.0788817
1600012K10Rik	ILMN_1241020	8.84851	8.67881	8.77615	8.54633	8.98574	8.64748	8.61382	8.46726	8.55733	8.42678	8.53026	8.34506	-0.028465	0.301622
1600013P15Rik	ILMN_2686187	10.3575	10.2854	10.2858	10.2172	10.3652	10.6393	10.1554	10.1177	10.0618	10.1781	10.2959	10.1462	0.207342	0.182908
1600015H20Rik	ILMN_2637357	7.64231	7.46342	7.99027	8.04987	7.91131	7.75091	7.77325	7.87521	7.6802	7.41842	7.78062	7.77427	0.038165	-0.0580883
1600019D15Rik	ILMN_1234558	11.7602	12.1129	12.2442	11.956	11.9582	12.4098	11.8712	11.8504	11.9661	11.9315	12.0112	12.1287	0.252033	0.0125667
1600019D15Rik	ILMN_1258977	12.5732	12.4482	12.5236	12.2856	12.3982	12.5752	12.3731	12.2153	12.3969	12.4451	12.4969	12.5192	0.155258	0.098025
1600020H07Rik	ILMN_2739364	8.19868	8.17208	8.03002	8.15691	8.16868	7.78358	7.97899	8.04965	7.69428	8.10222	7.64849	7.75007	-0.25572	0.196713
1600021C16Rik	ILMN_2613851	8.74836	8.66012	8.92152	8.51138	8.82147	8.83622	8.60475	8.6652	8.60583	8.72253	8.71009	8.71365	0.142198	0.132194
1600021C16Rik	ILMN_2634157	9.29051	9.25164	9.34622	9.07455	9.34973	9.23001	9.06992	9.28394	9.16919	9.21651	9.17413	9.25455	0.0870208	0.164751
1600021P15Rik	ILMN_2453954	9.6642	9.75101	9.73652	9.68477	9.7737	9.68701	9.68953	9.72945	9.60863	9.6315	9.69277	9.77731	0.0654225	0.0760292
1600022A19Rik	ILMN_2691317	7.61986	7.45772	7.55763	7.58989	7.65746	7.80672	7.44695	7.27693	7.28511	7.49371	7.3581	7.53654	0.113205	0.124432
1600023A02Rik	ILMN_1236758	7.22511	7.46017	7.63542	7.34721	7.39934	7.32093	7.51511	7.31543	7.54018	7.49189	7.34254	7.34675	-0.136858	-0.112058
1600023H17Rik	ILMN_1220085	8.68717	8.69661	8.73503	8.61274	8.94358	8.82654	8.68986	8.46028	8.71487	8.44375	8.75277	8.60131	0.111568	0.160482
1600025D17Rik	ILMN_1244634	8.67607	8.91904	8.96533	8.88548	9.10401	9.26107	8.91929	8.91196	8.7801	8.67086	8.76926	8.81795	0.135494	0.0857742
1600027N09Rik	ILMN_2805631	7.89375	8.08809	7.95244	7.82979	8.03015	8.11244	7.91878	7.90695	7.66445	8.21954	7.77442	7.87973	0.0140567	0.0958567
1620402D19Rik	ILMN_1243348	7.58712	7.60231	7.70282	7.74389	7.80834	7.76048	7.70954	7.40331	7.37345	7.44627	7.3544	7.37086	-0.0730408	0.0976358
1700001A24Rik	ILMN_2650106	12.4391	12.3899	12.3979	12.3417	12.3479	12.4053	12.3689	12.3836	12.2288	12.4149	12.3013	12.2101	-0.0330083	0.053725
1700001C14Rik	ILMN_2729634	10.4114	10.3334	10.334	10.1826	10.0833	10.4108	10.3155	10.1491	10.2766	10.2117	10.3389	10.3401	0.116667	0.0294333
1700003E16Rik	ILMN_1231608	7.89879	8.05083	8.06169	7.68346	7.84258	7.71573	7.54983	7.77357	7.61143	7.77378	7.79015	7.54196	0.0279883	0.276108
1700003F12Rik	ILMN_2868440	7.39043	7.44874	7.57374	7.50122	7.57695	7.66023	7.53712	7.60665	7.39854	7.38001	7.72829	7.22426	0.0833708	0.0178175
1700006D24Rik	ILMN_2737412	7.8401	7.72079	7.88119	7.73091	7.67436	7.67227	7.72904	7.59542	7.54898	7.68746	7.44603	7.62585	-0.0927142	0.0709858
1700007K13Rik	ILMN_1232336	7.83899	7.68075	7.87516	7.35717	7.52926	7.87837	7.42492	7.26288	7.4024	7.48792	7.78876	7.59272	0.335181	0.264898
1700007P14Rik	ILMN_1258826	8.30677	8.31078	8.388	8.22605	8.35316	8.19704	8.14661	8.2483	8.02949	8.30828	7.94477	7.98258	-0.136144	0.145963
1700008D07Rik	ILMN_1258770	8.31606	8.4394	8.46464	8.5769	8.61315	8.31481	8.41835	8.35614	8.5167	8.43113	8.27484	8.10267	-0.254997	-0.0295667
1700009P03Rik	ILMN_2423747	8.51463	8.57057	8.58446	8.49527	8.46414	8.60666	8.52799	8.54986	8.25239	8.38064	8.63939	8.52161	0.175147	0.102374
1700009P03Rik	ILMN_2743487	9.19817	9.18572	9.09305	9.13811	9.16195	9.37641	9.24257	9.17751	8.93861	9.0165	8.9398	9.07608	0.0468158	0.0979992
1700009P13Rik	ILMN_2619718	7.63024	7.43178	7.75445	7.71376	7.69123	7.7063	7.53851	7.40875	7.55038	7.70936	7.58224	7.62386	0.00946417	-0.0435858
1700009P13Rik	ILMN_2716643	7.73783	7.6238	7.66155	7.67032	7.77619	7.64313	7.37212	7.43466	7.36652	7.31959	7.37761	7.37693	0.0337525	0.280469
1700011I11Rik	ILMN_1241675	10.5889	10.5507	10.5305	10.1103	10.4496	10.5003	10.2486	10.2616	10.2315	10.3018	10.414	10.3742	0.20645	0.306683
1700011I11Rik	ILMN_2751186	7.4251	7.6164	7.58159	7.21627	7.54333	7.52666	7.37112	7.30107	7.3504	7.09138	7.0951	7.24587	0.0319175	0.270984
1700011I11Rik	ILMN_2758249	7.5464	7.53123	7.7013	7.53728	7.68875	7.63274	7.30083	7.48089	7.54838	7.58565	7.36006	7.55455	0.0227483	0.0957583
1700011J10Rik	ILMN_1247972	8.1613	8.15211	8.22625	8.26391	8.12464	7.8999	8.26436	8.19425	8.10443	7.95473	7.87911	7.65907	-0.334164	-0.000840833
1700012B09Rik	ILMN_1251239	10.9033	10.7512	10.5958	9.93572	10.3023	11.5274	10.5715	10.0232	10.4026	10.4062	11.3913	11.5269	1.15286	0.323262
1700012B18Rik	ILMN_2645780	9.46263	9.46513	9.61554	9.34374	9.41986	9.64494	9.25984	9.23533	9.27801	9.34571	9.67603	9.41093	0.270475	0.142382
1700012F10Rik	ILMN_2546073	9.66597	9.63245	9.64961	9.25331	9.55296	9.70093	9.54113	9.19682	9.50126	9.54104	9.54975	9.56525	0.146125	0.157942
1700012G19Rik	ILMN_2727318	13.3556	13.2143	13.2875	12.9315	13.1614	13.4112	13.3474	13.0297	13.2525	13.3269	13.3241	13.4398	0.177125	0.0291917
1700012H17Rik	ILMN_1239592	9.68492	9.60021	9.81443	9.67272	9.6486	9.7825	9.56049	9.62556	9.5546	9.56151	9.41944	9.51945	-0.0135333	0.0572467
1700012H17Rik	ILMN_2766755	9.81907	9.8361	10.0409	9.79538	9.97411	9.76314	9.82169	9.79828	9.7929	9.74939	9.79336	9.8288	0.00526	0.0865867
1700012O15Rik	ILMN_2523486	7.4676	7.00327	7.53077	7.26327	7.70448	7.40404	7.15887	7.1807	7.08793	7.27331	7.50384	7.6583	0.326215	0.195938
1700013A01Rik	ILMN_1229253	11.2072	11.1336	11.1678	10.9791	11.1571	11.2655	11.1616	11.0393	10.9229	11.0812	11.2717	11.1285	0.1857	0.129767
1700013G10Rik	ILMN_1225084	7.21436	7.39968	7.19071	7.34484	7.45886	7.45367	7.46777	7.40719	7.32389	7.4228	7.42283	7.58768	0.098235	-0.0321917
1700013L23Rik	ILMN_2637180	8.16375	7.88961	8.15223	8.1594	8.07649	7.89965	8.20742	8.12274	8.06556	8.07312	7.81378	7.69985	-0.321948	-0.0830917
1700015E05Rik	ILMN_1235060	8.08491	8.18191	8.21962	8.07398	8.15407	8.25385	8.03275	7.99122	8.29031	8.13154	8.5429	8.22791	0.209408	0.00815167
1700016A15Rik	ILMN_1245261	12.2517	12.2264	12.3478	12.04	12.2231	12.0583	11.9784	12.1966	12.1193	12.1631	11.9869	12.003	-0.0591333	0.158533
1700016A15Rik	ILMN_1248577	9.94967	9.96171	9.79574	9.80725	9.85112	9.65897	9.73266	9.93146	9.67901	9.7964	9.55099	9.47178	-0.19325	0.167003
1700016A15Rik	ILMN_2653642	9.06275	9.00212	9.04354	8.75419	9.02247	8.81259	8.8121	8.74055	8.81803	8.77724	8.46786	8.65774	-0.144327	0.238723
1700018O18Rik	ILMN_1225764	9.02087	9.14596	9.29025	9.05708	8.96119	9.52251	8.80415	9.01628	8.99932	9.02053	9.16075	9.11246	0.29497	0.0724033
1700019D06Rik	ILMN_1246247	9.27609	9.04698	9.23938	8.8637	8.92468	9.00231	9.0097	9.04459	8.95102	8.95303	8.82569	8.96739	-0.0125658	0.138221
1700019E19Rik	ILMN_1236344	11.7317	11.5277	11.7126	11.7584	11.7703	11.4243	11.5588	11.7635	11.6727	11.539	11.391	11.1797	-0.300558	0.0443417
1700019I23Rik	ILMN_2655175	6.96328	7.11813	7.38568	7.24474	7.43296	7.18784	7.15584	7.07092	7.58747	7.16391	7.02728	7.24831	-0.133513	-0.116533
1700020C11Rik	ILMN_2624145	7.84155	7.83893	7.9549	7.58951	7.53822	7.94348	7.79906	7.82053	7.58811	7.61645	7.88436	7.90384	0.262277	0.0912842
1700020I14Rik	ILMN_2609506	8.81941	8.69768	8.76005	8.6523	8.78899	8.51653	8.57003	8.79684	8.47197	8.55595	8.37791	8.48363	-0.103206	0.206131
1700020M16Rik	ILMN_2654276	10.6048	10.4822	10.5565	10.5199	10.5508	10.4775	10.4806	10.65	10.2169	10.3718	10.3587	10.0568	-0.0996333	0.148633
1700020O03Rik	ILMN_2673628	8.48231	8.61429	8.62859	8.77318	8.55068	8.36735	8.56631	8.59176	8.34699	8.46928	8.27786	8.39836	-0.191083	0.0101533
1700021C14Rik	ILMN_1232146	8.42507	8.3627	8.59814	8.71656	8.45926	8.4489	8.58753	8.69595	8.52262	8.33464	8.34193	8.19633	-0.211284	-0.124661
1700021F05Rik	ILMN_2761181	12.1121	12.0618	12.2082	12.2467	12.0954	11.9533	11.9384	12.0424	11.9903	12.0346	11.9872	11.9717	-0.0817667	0.0372667
1700021J08Rik	ILMN_1231258	7.41811	7.32998	7.31327	7.1916	7.27026	7.70125	7.31129	7.30195	7.12066	7.30521	7.55277	7.56546	0.374303	0.10726
1700021K19Rik	ILMN_2741006	10.1666	10.2532	10.1877	10.2851	10.2383	10.4216	10.1793	10.284	10.0828	10.2318	10.2561	10.1544	0.0826167	0.0246167
1700021O21Rik	ILMN_2549439	7.55461	7.64545	7.61639	7.74582	7.66071	7.64231	7.47853	7.43879	7.35007	7.46925	7.36692	7.62975	0.0354092	0.109339
1700022C21Rik	ILMN_2645917	9.27495	9.18607	9.37811	9.17284	9.20969	9.00293	8.80763	9.06187	9.08747	9.01946	9.0071	9.02844	-0.00902667	0.20172
1700022N24Rik	ILMN_2602548	7.82657	7.68738	7.73778	7.52392	7.73098	7.66951	7.56875	7.70227	7.75623	7.66804	7.61841	7.4838	-0.0386617	0.119075
1700022N24Rik	ILMN_2643067	11.2161	11.1942	11.2597	11.0811	11.2148	10.7671	10.9429	11.1199	11.0079	11.1385	10.7682	10.7204	-0.2907	0.165767
1700022N24Rik	ILMN_2957036	10.6862	10.6786	10.9122	10.823	10.8866	10.7932	10.6287	10.7532	10.697	10.6932	10.1512	10.3654	-0.273875	0.0399917
1700023B02Rik	ILMN_2694633	8.79563	8.73461	8.82572	8.93464	8.75307	8.69229	8.65028	8.59633	8.38374	8.34008	8.27834	8.3006	-0.153442	0.183918
1700023B02Rik	ILMN_3030470	10.3113	10.2151	10.3119	10.518	10.2664	9.88786	10.3052	10.3397	10.1073	10.0477	9.90719	9.78286	-0.385247	0.0197167
1700023B02Rik	ILMN_3103784	9.16883	8.91803	9.14298	9.33456	9.26111	8.89538	9.06338	9.12827	8.53799	8.57126	8.50261	8.67831	-0.184698	0.239193
1700023F06Rik	ILMN_2677532	7.62467	7.58277	7.653	7.67703	7.56019	7.46548	7.56282	7.50826	7.55349	7.58058	7.46742	7.25768	-0.19662	-0.00427
1700023M03Rik	ILMN_2621909	11.6648	11.4047	11.7644	11.8821	11.5586	11.3637	11.6903	11.9193	11.5075	11.6925	11.2438	11.2432	-0.409533	-0.1504
1700023M09Rik	ILMN_2592313	13.2245	13.0469	13.2046	13.1652	13.0639	12.9622	13.3467	12.9652	12.8972	13.0754	12.8124	12.7347	-0.284692	-0.00935833
1700023O11Rik	ILMN_1255358	9.67815	9.86375	9.81859	9.39509	9.68105	9.94658	9.52984	9.37822	9.5807	9.55299	9.65894	9.61151	0.224355	0.226328
1700023O11Rik	ILMN_2660028	9.32262	9.46396	9.49473	9.13684	9.41629	9.59854	9.40288	9.10224	9.27604	9.26226	9.33904	9.43026	0.186442	0.131452
1700024K14Rik	ILMN_1241150	8.53033	8.44105	8.45525	8.33676	8.56529	8.52473	8.42318	8.31255	8.28672	8.30666	8.64156	8.59565	0.248983	0.173893
1700024K14Rik	ILMN_2606470	9.48756	9.62039	9.69057	9.76518	9.5752	9.56886	9.8398	9.78186	9.34402	9.51851	9.43799	9.4692	-0.124861	-0.0558275
1700025B16Rik	ILMN_2708920	8.09464	8.24149	8.2881	8.24493	8.14124	8.42411	8.26786	7.93668	8.16324	8.25682	8.05713	7.92957	-0.0962758	-0.0740892
1700025G04Rik	ILMN_2669982	10.4727	10.5062	10.4962	10.1753	10.6642	10.3564	10.3593	10.3323	10.3924	10.4577	10.2944	10.3821	-0.001875	0.201525
1700025K23Rik	ILMN_1214517	9.75346	9.75423	10.0043	9.89617	9.74814	9.51538	9.61794	9.88481	9.5377	9.60385	9.33876	9.24353	-0.298025	0.0880283
1700026B20Rik	ILMN_1220023	8.93333	8.74175	8.95399	8.85381	8.86612	9.20201	8.95116	8.72011	8.95412	9.07358	9.24486	9.28368	0.285349	-0.111101
1700027J05Rik	ILMN_2671266	8.4282	8.49413	8.61924	8.74272	8.4078	8.61916	8.69048	8.80904	8.45367	8.68994	8.42874	8.44579	-0.146306	-0.200826
1700027M01Rik	ILMN_1230668	9.00257	9.10469	9.1339	8.95692	9.13456	9.3644	8.97877	8.74829	8.85279	9.04846	9.09644	9.10576	0.229632	0.121372
1700027M01Rik	ILMN_2435450	11.7028	11.6299	11.7762	11.7641	11.6561	11.5435	11.7432	11.7267	11.4113	11.6699	11.4998	11.3218	-0.192092	0.0158083
1700027M01Rik	ILMN_2435451	11.644	11.5933	11.6498	11.7315	11.6272	11.6026	11.8103	11.8168	11.5887	11.8464	11.6466	11.6864	-0.099025	-0.122725
1700027M21Rik	ILMN_1254327	7.79448	7.5373	7.83659	7.58641	7.5381	8.10058	7.54889	7.28227	7.35811	7.49336	7.89114	7.84713	0.449591	0.126601
1700027N10Rik	ILMN_2775220	9.33416	9.36053	9.34527	9.33258	9.57201	9.17413	9.15721	9.26201	9.34899	9.28629	9.02202	8.99495	-0.217568	0.140966
1700027N10Rik	ILMN_2935237	8.50749	8.65788	8.76381	8.69461	8.76274	8.28942	8.34276	8.62987	8.56612	8.56746	8.33415	7.90092	-0.367908	0.0999658
1700029F09Rik	ILMN_2708340	11.9261	11.8608	11.8887	11.4266	11.7711	12.1391	11.7956	11.5468	11.8254	11.7605	11.9267	12.1032	0.354308	0.150642
1700029I01Rik	ILMN_2882698	7.68352	7.58408	7.80623	7.49697	7.51607	7.73763	7.60959	7.32157	7.48128	7.55291	7.34414	7.47534	-0.0161508	0.0593692
1700029P11Rik	ILMN_3121687	10.1405	10.0283	10.105	10.166	10.0574	9.96321	10.0507	10.0604	10.0633	10.0194	10.0344	9.84088	-0.128687	0.00055
1700030E05Rik	ILMN_2755692	8.01627	8.3173	8.11963	7.88102	8.03727	8.22414	7.95679	8.11893	7.84067	8.00476	8.26002	7.96232	0.228017	0.202803
1700030J22Rik	ILMN_1231468	7.75351	7.76342	7.89366	7.79829	7.93001	7.6584	7.94124	7.7184	7.68618	7.66937	7.87626	7.55161	-0.0783467	0.0418767
1700030K09Rik	ILMN_2705655	9.41188	9.40389	9.75705	9.62488	9.49454	9.24054	9.45376	9.47899	9.22491	9.44409	9.33587	9.18874	-0.18186	-0.00014
1700034E13Rik	ILMN_2617673	7.6821	7.67073	7.71926	7.79137	7.86883	7.45793	7.47536	7.38017	7.77535	7.45357	7.5851	7.55992	-0.0895958	0.116641
1700034H14Rik	ILMN_2684388	7.93543	8.02381	8.05077	8.11204	8.01165	8.04455	7.70333	8.04275	8.0217	7.84297	7.79064	7.87936	-0.01516	0.0702867
1700034H14Rik	ILMN_2685133	11.7394	11.7444	11.6993	11.5396	11.6624	11.4737	11.7204	11.7043	11.557	11.6409	11.5757	11.378	-0.138675	0.100925
1700034H14Rik	ILMN_2732877	10.2274	10.0634	10.2347	10.1607	10.2197	10.0146	10.1537	10.0294	9.99479	10.0303	9.85653	10.051	-0.110829	0.0852942
1700034H14Rik	ILMN_2897476	10.7221	10.6759	10.8377	10.7219	10.5592	10.5958	10.5688	10.5284	10.4975	10.5656	10.4638	10.6197	-0.0286833	0.06395
1700037C18Rik	ILMN_2800500	7.63703	7.49694	7.88583	7.65872	7.62394	7.74299	7.66543	7.79247	7.71578	7.60124	7.40562	7.53037	-0.100632	-0.0743225
1700037H04Rik	ILMN_1213070	13.2247	13.0422	13.161	12.9339	13.1014	13.0328	13.1611	13.0679	13.0435	13.2327	13.046	12.9572	-0.0808	0.0299667
1700038P13Rik	ILMN_2522224	7.50014	7.55708	7.88778	7.65327	7.78964	7.74657	7.70254	7.62967	7.57439	7.61236	7.5988	7.5373	-0.00808333	-0.02002
1700040I03Rik	ILMN_2604956	7.71476	7.59875	7.54206	7.31444	7.63925	7.68464	7.60139	7.37683	7.56573	7.50848	7.30105	7.43534	-0.0238333	0.15341
1700040I03Rik	ILMN_2881024	8.49774	8.22169	8.7468	8.31219	8.41642	8.72374	8.25697	8.2633	8.27299	8.17572	8.54954	8.33047	0.280116	0.124149
1700041B20Rik	ILMN_1230440	9.57958	9.43736	9.47265	9.24089	9.54821	9.46761	9.28352	9.19559	9.25543	9.38794	9.47215	9.31072	0.124882	0.229772
1700047E16Rik	ILMN_2729918	8.95531	8.92633	9.0306	8.97791	9.12396	8.92991	9.00174	8.96362	9.08915	9.04569	8.87932	8.96111	-0.105176	-0.0267558
1700047I17Rik	ILMN_3034034	11.6845	11.6325	11.5381	11.6015	11.6509	11.8603	11.8301	11.5414	11.5654	11.5808	11.7172	11.77	0.13805	0.0115167
1700047I17Rik	ILMN_3107690	10.4228	10.4812	10.6173	10.1792	10.433	10.7566	10.4282	10.2099	10.3606	10.4508	10.4075	10.4605	0.186833	0.0909667
1700048E23Rik	ILMN_2596007	10.8996	10.8151	10.9506	10.5794	10.9155	10.7465	10.8099	10.8224	10.7372	10.7948	10.8375	10.86	0.0843417	0.146408
1700049G17Rik	ILMN_2986059	7.56382	7.68297	7.73957	7.6963	7.6391	7.63082	7.56106	7.65864	7.71769	7.68179	7.54517	7.59751	-0.0730433	-0.03558
1700051E09Rik	ILMN_1226372	7.86644	8.16346	7.95812	7.78752	7.98538	7.88351	7.62786	7.89188	7.71832	8.06069	7.71455	7.85681	0.0196925	0.206496
1700051E09Rik	ILMN_2687071	7.64846	7.64826	7.73966	7.64098	7.90111	7.56629	7.7691	7.60387	7.70673	7.54072	7.32524	7.49371	-0.202636	0.0682275
1700052K11Rik	ILMN_1219084	8.7542	8.84472	8.8393	8.99887	8.86433	8.62063	8.78129	8.86345	8.65283	8.69605	8.31384	8.44824	-0.321357	0.0388233
1700052N19Rik	ILMN_1260593	10.1669	10.0668	10.1287	9.99015	10.3018	10.1466	10.0873	10.1065	10.0296	10.0909	9.95658	10.1704	0.0417058	0.129012
1700052N19Rik	ILMN_2985579	10.609	10.5849	10.6936	10.3981	10.5613	10.76	10.7097	10.5313	10.5515	10.6833	10.4637	10.6465	0.03775	-0.000583333
1700052O22Rik	ILMN_2481117	11.2741	11.2656	11.6277	11.4508	11.1573	10.8022	11.4559	11.6614	11.0182	11.2061	10.8146	10.8503	-0.460383	-0.0504167
1700054E11Rik	ILMN_2498539	8.49798	8.31247	8.52407	8.41762	8.39826	8.65633	8.66757	8.52831	8.4342	8.57692	8.56731	8.5693	0.0735692	-0.121174
1700054N08Rik	ILMN_1219407	8.14177	8.17814	8.24667	8.00123	8.44647	8.33654	8.01678	8.14651	7.80401	8.02733	8.02287	7.99954	0.157312	0.293122
1700060H10Rik	ILMN_2625654	8.06813	8.10221	7.89163	7.89257	8.08715	8.45162	7.98633	7.57298	7.78539	7.82284	7.88708	7.91863	0.213994	0.214047
1700061J05Rik	ILMN_1245666	7.63185	7.55404	7.73359	7.57361	7.7505	7.71431	7.5142	7.42986	7.45386	7.6121	7.23529	7.39539	-0.0901125	0.107021
1700064K09Rik	ILMN_1231383	9.10146	9.10085	9.15829	9.09728	9.17182	9.18552	9.07612	8.97148	8.91129	9.13159	8.8143	8.90482	-0.0858567	0.07064
1700064K09Rik	ILMN_2687372	10.1507	9.90062	10.0279	9.90412	10.0377	9.6701	9.83054	9.9293	9.86618	9.88939	9.55919	9.37306	-0.338441	0.157116
1700065A05Rik	ILMN_2696826	7.68122	7.74273	7.85633	7.66728	7.83419	7.85212	7.79028	7.62877	7.5922	7.6805	7.46811	7.56552	-0.0539817	0.0701483
1700065O13Rik	ILMN_2645368	9.22124	8.98189	9.05267	8.87067	9.06029	8.60829	8.90876	9.06176	8.82975	8.89155	8.70752	8.67544	-0.211432	0.212624
1700065O13Rik	ILMN_2845839	9.4	9.39793	9.51831	9.43357	9.38902	8.80215	9.45762	9.7237	9.30286	9.40477	8.92623	8.68752	-0.594405	-0.004055
1700066F09Rik	ILMN_2547737	9.45871	9.27787	9.30218	8.92706	9.36945	9.5073	9.2907	9.41666	9.06705	9.48932	9.19157	9.27159	0.129954	0.175144
1700069O15Rik	ILMN_2674060	8.1248	8.0304	8.07199	7.86082	8.02102	8.12103	7.86417	8.0174	7.68221	7.99144	7.82456	8.13522	0.177277	0.20908
1700071A11Rik	ILMN_1250427	8.24394	7.91319	8.29102	8.26806	8.34749	8.38575	8.30855	8.26317	8.18386	8.19364	7.89327	8.07092	-0.121881	-0.0703208
1700071K01Rik	ILMN_2890399	7.60341	7.72497	7.81622	7.65424	7.89998	7.87979	7.76077	7.58687	7.6375	7.51445	7.60026	7.68597	0.0802667	0.101047
1700072I22Rik	ILMN_1244632	7.85217	7.85543	7.8599	7.74366	7.71393	7.98056	7.55193	7.73799	7.53188	7.47183	7.59357	7.70005	0.183235	0.232352
1700073K01Rik	ILMN_1214753	7.31799	7.42339	7.59415	7.49336	7.46973	7.356	7.58336	7.46817	7.36483	7.43134	7.37179	7.57908	-0.0325992	-0.0645192
1700073K01Rik	ILMN_1229981	7.55212	7.75868	7.73955	7.58262	7.63237	7.47731	7.67724	7.60785	7.41823	7.44886	7.55835	7.36409	-0.0651542	0.115986
1700081D05Rik	ILMN_2547762	7.70934	7.78653	7.73363	8.02201	7.67167	7.76519	7.98993	7.81815	7.59897	7.80051	7.62652	7.7024	-0.154818	-0.130342
1700081H05Rik	ILMN_1220608	7.64063	7.5976	7.56318	7.63039	7.63079	7.71463	7.43121	7.45036	7.50287	7.48288	7.68805	7.43448	0.100549	0.111169
1700081L11Rik	ILMN_2758662	9.00378	8.9081	8.87652	9.05614	9.04331	9.15664	9.1563	9.05892	8.76575	8.93447	8.79217	8.99889	0.00440167	0.00689833
1700084E18Rik	ILMN_1216439	7.68851	7.45696	7.62115	7.72586	7.67677	7.65433	7.52421	7.48703	7.48166	7.80026	7.45953	7.56383	-0.0737675	-0.0255842
1700088E04Rik	ILMN_1239196	9.94156	9.84941	10.02	9.98043	9.97951	9.53005	9.93841	9.96121	9.84293	10.1592	9.66483	9.47324	-0.424202	-0.0567492
1700091G21Rik	ILMN_1224032	7.70008	7.66005	7.69509	7.70324	7.80989	7.8156	7.52624	7.64131	7.55857	7.66234	7.671	7.47441	0.0410725	0.110743
1700093E07Rik	ILMN_2665008	13.4185	13.5821	13.7032	13.492	13.5291	13.3641	13.6908	13.6768	13.3708	13.6061	13.3569	13.3269	-0.190625	-0.030025
1700093K21Rik	ILMN_2736976	9.22345	9.22447	9.4059	9.3534	9.23692	9.07759	9.28788	9.40819	9.19302	9.08536	9.1533	8.99819	-0.153555	-0.001635
1700095N21Rik	ILMN_1252400	9.58376	9.46113	9.44258	9.55337	9.46534	9.44942	9.35965	9.59231	9.23325	9.36531	9.3892	9.41628	0.040405	0.125515
1700108L22Rik	ILMN_1241785	7.62371	7.83639	7.71786	7.5652	7.72401	7.80989	7.61924	7.45557	7.43656	7.62866	7.66431	7.41544	0.067465	0.165622
1700108L22Rik	ILMN_2701779	10.3807	10.3554	10.3234	10.0877	10.2585	10.4073	10.2849	10.2548	10.0778	10.4187	10.2943	10.3137	0.121158	0.114258
1700109H08Rik	ILMN_1225045	7.99328	7.97041	7.94009	8.0388	7.96252	8.08004	7.84658	7.77588	7.84365	7.895	7.9497	7.92058	0.0774325	0.0693958
1700110N18Rik	ILMN_1220029	11.1375	11.1605	11.3971	10.9219	11.1968	11.3115	10.9261	11.0261	10.7224	10.9343	11.0913	11.0473	0.273858	0.288758
1700110N18Rik	ILMN_2477044	7.78331	7.71829	7.79549	7.52947	7.78045	7.85061	7.61	7.81165	7.59468	7.72876	7.78536	7.78192	0.190236	0.144956
1700112E06Rik	ILMN_2690564	7.862	7.76037	7.78891	7.94301	7.79235	7.73662	7.68422	7.62449	7.60374	7.53353	7.39394	7.43343	-0.169795	0.113782
1700113I01Rik	ILMN_2550189	7.58548	7.57078	7.61543	7.62092	7.6774	7.74592	7.53784	7.36481	7.49061	7.69818	7.65163	7.80143	0.146106	0.0243325
1700113I22Rik	ILMN_2596569	9.45536	9.42207	9.59554	9.9508	9.661	9.45478	9.69262	9.55479	9.55545	9.75934	9.49505	9.41799	-0.283613	-0.226743
1700113I22Rik	ILMN_2662036	8.96054	8.74869	9.05257	9.10422	8.92952	8.8719	9.20294	9.13241	8.8149	8.94204	9.07378	8.69409	-0.136102	-0.136442
1700121M19Rik	ILMN_2547818	7.4309	7.69486	7.6996	7.43253	7.55452	7.6545	7.47204	7.41482	7.40424	7.51128	7.5306	7.47304	0.0976908	0.105071
1700123O20Rik	ILMN_2597332	7.64288	7.44064	7.47524	7.65121	7.53646	7.63644	7.3295	7.3968	7.30686	7.40287	7.33843	6.95048	-0.11416	0.117383
1700123O20Rik	ILMN_2999447	11.9716	11.8681	12.0968	11.9953	11.9787	11.7986	11.9704	11.9958	11.7912	11.9829	11.778	11.9815	-0.08225	0.00451667
1700127F16Rik	ILMN_1229131	7.46667	7.19218	7.20366	7.65956	7.28513	7.37042	7.38272	7.25288	7.17954	7.28268	7.2726	7.09777	-0.129195	-0.061465
1700129I04Rik	ILMN_1224390	7.79463	7.79431	7.91067	7.90862	7.76576	7.95596	7.76829	7.78807	7.78093	7.98368	8.07569	7.91884	0.123117	-0.07548
1700129L13Rik	ILMN_2490287	9.56116	9.35524	9.54592	9.24612	9.32106	9.30343	9.25414	9.38446	9.12369	9.26126	8.97429	8.9836	-0.134196	0.191184
1700129L13Rik	ILMN_2507044	8.59307	8.37117	8.58623	8.78796	8.67129	8.44674	8.60872	8.68083	8.47433	8.48029	8.23607	8.23387	-0.282265	-0.0426483
1700129L13Rik	ILMN_2700765	9.48879	9.45844	9.30421	9.33754	9.49975	9.32333	9.24732	9.38845	9.25425	9.37272	8.90048	9.05748	-0.209194	0.179369
1810003N24Rik	ILMN_1233889	12.5881	12.6069	12.6673	12.3587	12.6625	12.9707	12.456	12.4478	12.5464	12.4214	12.7363	12.9165	0.428875	0.173542
1810006K21Rik	ILMN_2773491	13.1546	13.2739	13.4221	13.5065	13.3009	13.0783	13.1202	13.2758	13.1918	12.9481	13.1414	13	-0.118417	0.0514833
1810006K23Rik	ILMN_2487046	7.98194	8.00286	8.04223	8.37148	8.14579	7.88075	8.07885	8.24732	7.77499	8.07579	7.84454	7.58051	-0.306678	-0.0317475
1810006O10Rik	ILMN_2543616	7.75248	7.58149	7.62757	7.59396	7.6757	7.81937	7.50632	7.41234	7.5551	7.52606	7.68707	7.66428	0.178213	0.12453
1810007I17Rik	ILMN_2426380	12.0542	12.0105	12.0323	11.7944	11.9332	11.4391	11.7892	11.9193	11.7091	11.7357	11.3818	11.4918	-0.319533	0.2422
1810007M14Rik	ILMN_2681311	8.08094	7.90043	8.11301	7.79857	8.0043	8.07766	7.66775	7.71175	7.85767	7.75157	7.96953	7.85784	0.199453	0.226333
1810007P19Rik	ILMN_2719322	9.00334	8.93187	8.82957	8.67853	8.86389	8.67742	8.45092	8.40677	8.67088	9.0536	8.48914	8.33646	-0.212476	0.219551
1810008A14Rik	ILMN_1255634	8.81484	9.01126	8.82198	8.84145	8.99776	8.93701	8.67968	8.72314	8.78681	8.59327	8.56757	8.62691	-0.0148058	0.215984
1810008A18Rik	ILMN_2839142	9.95011	9.81629	10.1965	10.148	10.088	10.0631	9.7879	9.92844	9.76607	10.0183	9.9848	9.94448	0.0673925	0.0213992
1810008A18Rik	ILMN_2839145	10.5677	10.5981	10.5027	10.3475	10.4757	10.4207	10.3744	10.2422	10.3144	10.3604	10.5914	10.4323	0.132292	0.197992
1810008K03Rik	ILMN_2617468	12.2377	12.3405	12.348	11.5889	12.1898	13.2505	12.2358	11.681	12.1951	12.0746	12.7159	12.8104	0.902	0.2324
1810008O21Rik	ILMN_1219656	11.0641	10.8349	10.8353	10.7487	10.9733	10.9832	10.9582	10.6123	10.823	10.6346	10.6087	10.724	-0.0191583	0.166308
1810009A15Rik	ILMN_1221262	10.2619	10.2901	10.2693	9.97348	10.292	10.4186	10.0619	10.0202	10.1777	10.1763	10.1864	10.2175	0.176822	0.183988
1810009A15Rik	ILMN_2872246	9.55462	9.39858	9.34531	9.08023	9.30139	9.55962	9.17898	8.96008	9.14929	9.28429	9.31664	9.12578	0.160816	0.244999
1810009A16Rik	ILMN_1222599	8.74354	8.74962	8.85864	8.48242	8.61439	8.70399	8.76555	8.64046	8.37335	8.82524	8.61333	8.80679	0.0963967	0.0908767
1810009A16Rik	ILMN_1226294	7.73739	7.93436	7.58494	7.60851	7.57265	7.7264	7.59626	7.47952	7.37489	7.63519	7.41481	7.48611	-0.0112725	0.194421
1810009B06Rik	ILMN_1223327	7.3573	7.69705	7.31836	7.98588	7.44563	7.45123	7.26838	7.60073	7.26687	7.34389	7.05427	7.32859	-0.188225	0.0337383
1810009B06Rik	ILMN_1241128	9.66874	9.61299	9.71263	10.1769	9.65606	9.43828	9.58511	9.81769	9.59082	9.69662	9.29955	9.21071	-0.446182	-0.116433
1810009H17Rik	ILMN_2635850	10.8136	10.7368	10.8805	10.8291	10.856	11.0568	10.8883	10.47	10.7204	10.752	10.8148	10.6618	0.0470167	0.00468333
1810009K13Rik	ILMN_2641751	8.50735	8.38812	8.56356	8.49826	8.34737	8.52178	8.37977	8.39249	8.43456	8.32228	8.51791	8.59648	0.136672	0.0055625
1810009K13Rik	ILMN_2944301	9.47222	9.22256	9.46051	9.38842	9.48369	9.56164	9.28063	9.15389	9.06916	9.3415	9.38276	9.3665	0.167039	0.122896
1810009M01Rik	ILMN_1259470	10.8519	10.7835	10.9224	11.3472	10.8118	10.2227	10.9769	11.2051	10.5298	10.7817	10.3289	9.88117	-0.764643	-0.0931667
1810009N02Rik	ILMN_2764607	10.7253	10.7209	10.8263	10.8829	10.8444	10.771	10.8243	10.7211	10.713	10.6752	10.5005	10.5034	-0.182217	-0.0103167
1810009O10Rik	ILMN_2742293	10.5612	10.681	10.763	10.8582	10.7083	10.5197	10.734	10.688	10.5429	10.6377	10.4947	10.3285	-0.245567	-0.0430333
1810009O10Rik	ILMN_2757087	8.05259	7.96228	8.26198	8.14328	8.04484	8.22767	8.32814	8.23231	8.0204	8.19154	7.99266	7.93335	-0.119613	-0.150937
1810010N17Rik	ILMN_1220430	8.77128	8.56607	8.76851	8.87075	8.92015	8.45548	8.49221	8.60076	8.67732	8.4731	8.35376	8.38789	-0.229302	0.124155
1810010N17Rik	ILMN_2694257	8.75221	8.83948	8.8319	8.85407	8.71318	8.54969	8.9405	8.90258	8.53325	8.62724	8.60339	8.36412	-0.233032	0.029525
1810011E08Rik	ILMN_1242700	10.055	9.96224	10.0439	10.0368	10.098	10.0067	9.94986	10.0358	9.8507	10.1587	9.74398	9.79452	-0.150615	0.0393983
1810011O10Rik	ILMN_1254307	7.73321	7.72959	7.78342	7.77166	7.7561	7.70582	7.76154	7.60091	7.50837	7.50545	7.50459	7.50372	-0.0653783	0.102878
1810011O16Rik	ILMN_1258998	8.82555	8.51127	8.77608	8.73412	8.65945	8.88042	8.90776	8.61831	8.47128	8.70675	8.57022	8.48441	-0.0599608	-0.0395542
1810012H11Rik	ILMN_1258728	7.76712	7.69781	7.87307	7.77481	7.62843	7.79881	7.86834	7.83101	7.7768	7.79235	7.6135	7.47033	-0.175528	-0.105288
1810013B01Rik	ILMN_2774244	8.54883	8.29604	8.3386	8.18459	8.24811	8.1756	8.48901	8.10213	8.25517	8.13836	8.05442	8.09118	-0.159716	0.0975442
1810013C15Rik	ILMN_1237432	8.89876	8.71881	8.91618	8.9185	9.28386	8.82627	8.81048	8.96552	8.63288	8.89467	8.63307	8.60305	-0.126669	0.153011
1810013C15Rik	ILMN_2963432	9.23084	8.98145	9.10761	9.01367	9.17166	8.95445	8.97783	9.26721	8.87805	8.98663	8.67442	8.56881	-0.231485	0.163938
1810013D10Rik	ILMN_2746704	9.33361	9.09287	9.2371	9.28149	9.34101	9.35762	9.29616	9.09374	9.24907	9.19263	9.18834	9.23431	0.0052525	0.0009925
1810013H02Rik	ILMN_1222813	12.9596	12.8015	13.1261	12.8402	12.9932	12.8836	12.9044	12.8713	12.8356	12.9817	12.7291	12.7206	-0.112708	0.027625
1810013L24Rik	ILMN_1260569	10.4902	10.3849	10.3759	10.2162	10.3742	10.2171	10.2755	10.2173	10.2065	10.2542	10.2351	10.099	-0.0543667	0.178333
1810013L24Rik	ILMN_2616630	10.6056	10.5554	10.5745	10.3102	10.554	10.3599	10.6208	10.5484	10.4832	10.4208	10.6332	10.6491	0.08865	0.112917
1810014F10Rik	ILMN_1251065	9.30593	9.0229	9.07692	9.42562	9.1465	8.77095	9.13802	9.11646	9.11343	8.92858	8.81409	8.71492	-0.384759	0.00703083
1810014F10Rik	ILMN_1251930	9.43192	9.51466	9.48862	9.38091	9.50356	9.56571	9.33196	9.44785	9.27932	9.16565	9.24931	9.48379	0.143477	0.19392
1810014L12Rik	ILMN_2656871	12.0616	12.0163	11.9015	11.6647	11.9094	12.2689	11.693	11.3342	11.8656	11.8301	12.1853	12.2513	0.471817	0.232417
1810015A11Rik	ILMN_1213274	9.41354	9.24518	9.24617	9.26795	9.2019	9.55027	9.63449	9.15135	9.02634	9.04392	9.24004	9.00383	0.0215383	0.0436983
1810015A11Rik	ILMN_2883952	9.47252	9.31223	9.42207	9.37134	9.25549	9.48944	9.32945	9.18885	9.14527	9.23361	9.40104	9.28911	0.123279	0.0768292
1810015C04Rik	ILMN_2745614	13.298	13.1877	13.4072	13.1928	13.3571	13.3727	13.322	13.3849	13.096	13.4778	13.052	13.1911	-0.0668833	0.00878333
1810015C11Rik	ILMN_2456401	8.53593	8.53409	8.74652	8.61528	8.32529	8.40106	8.5567	8.53724	8.56722	8.72221	8.49691	8.49528	-0.150936	-0.150249
1810015M01Rik	ILMN_1233160	10.9831	11.0711	11.2167	11.2318	10.9858	11.2985	11.0915	11.0302	11.1257	10.8622	11.2312	11.1549	0.1504	-0.0644667
1810015P03Rik	ILMN_1242942	7.50434	7.41685	7.5968	7.36087	7.73894	7.91071	7.50175	7.50384	7.34831	7.74734	7.62599	7.42438	0.164126	0.0638092
1810017G16Rik	ILMN_2766315	11.7644	11.666	11.8447	11.8486	11.7616	11.5335	11.5575	11.7943	11.6458	11.5015	11.5642	11.4565	-0.120283	0.0923167
1810017N16Rik	ILMN_2743524	8.29594	8.41906	8.4447	8.28573	8.35536	8.43662	8.27042	8.14067	8.15784	8.27257	8.08694	8.14312	-0.0244133	0.110147
1810018F18Rik	ILMN_2774587	7.92306	7.99302	7.96859	7.7462	7.94408	8.13836	7.73121	7.86106	7.67272	7.83009	7.65828	7.58231	0.0479283	0.208332
1810020C02Rik	ILMN_2543655	8.76294	8.66038	8.71002	8.65456	8.69519	8.74148	8.54671	8.66337	8.56631	8.70378	8.41112	8.55352	-0.0491333	0.08833
1810020C19Rik	ILMN_2665597	10.7604	10.7789	10.9313	10.8509	10.9925	10.8596	10.6328	10.5956	10.628	10.6832	10.627	10.754	0.0481417	0.145208
1810020C19Rik	ILMN_2699294	11.8341	11.783	11.8232	11.7897	11.9168	11.8346	11.704	11.8188	11.6525	11.8058	11.7188	11.6801	0.0065	0.106633
1810020D17Rik	ILMN_2896944	9.83518	9.91343	9.89364	10.1044	9.9244	9.38784	9.86171	10.1119	9.76517	9.77112	9.38893	9.3241	-0.508643	0.0154033
1810020G14Rik	ILMN_2970900	7.25291	7.13788	7.44534	7.18225	7.47226	7.35797	7.16195	7.03788	6.93156	7.079	7.02652	7.61351	0.243977	0.198993
1810021J13Rik	ILMN_2639402	8.84292	8.88678	8.87622	8.714	8.96246	8.71989	8.71466	8.73751	8.75185	8.5205	8.55666	8.56815	-0.0603525	0.222134
1810021J13Rik	ILMN_2981896	10.3489	9.98341	10.4738	10.3791	10.3787	9.94355	10.0217	10.0955	9.97297	9.95538	9.73479	9.88779	-0.226911	0.154716
1810022K09Rik	ILMN_2684402	13.8001	13.8538	13.8484	13.8372	13.8199	13.8535	13.8126	13.7616	13.732	13.5975	13.8342	13.9321	0.128442	0.079775
1810022O10Rik	ILMN_2745463	7.5337	7.47948	7.58193	7.61187	7.47096	7.6766	7.49586	7.45989	7.28512	7.6146	7.3637	7.62701	0.0539075	-0.00714917
1810023B24Rik	ILMN_1232067	11.3735	11.1775	11.4389	11.43	11.3508	11.979	11.5881	11.0602	10.8891	11.0729	11.1404	11.2789	0.221075	0.055575
1810026B05Rik	ILMN_1253900	11.449	11.3867	11.5216	11.5254	11.5359	11.3873	11.4184	11.4208	11.3241	11.5103	11.2727	11.3566	-0.105683	0.01265
1810026C22Rik	ILMN_1239776	8.70036	8.75204	8.85832	8.66564	8.84092	9.14267	8.76513	8.52043	8.54649	8.73905	8.77919	8.94651	0.277046	0.0853625
1810026J23Rik	ILMN_2912439	10.6969	10.7099	10.7679	10.7525	10.644	10.482	10.5888	10.7088	10.427	10.525	10.3622	10.3392	-0.178858	0.110275
1810027I20Rik	ILMN_2482178	8.35081	8.01514	8.25297	8.08432	8.14069	7.9202	8.15323	8.00581	8.17757	8.17397	7.77024	7.73553	-0.338616	0.0216075
1810027I20Rik	ILMN_2766875	9.19996	8.93701	9.02737	8.87641	8.78448	8.61809	8.96981	9.07	8.85075	8.96354	8.36204	8.7112	-0.351351	0.0586892
1810027O10Rik	ILMN_1231718	11.9091	11.52	11.5561	11.4565	11.6327	11.336	11.6147	11.3429	11.4126	11.1523	11.0653	11.0735	-0.250758	0.278242
1810027O10Rik	ILMN_2875089	13.0277	12.9522	13.1528	12.9757	13.0316	12.7775	12.9542	12.8471	13.0701	13.0069	12.8717	12.7946	-0.187125	0.00210833
1810029G24Rik	ILMN_1221592	11.1688	11.1744	11.0699	10.7437	10.9167	11.1809	11.0627	10.6556	10.8062	10.7641	10.8901	10.8682	0.135558	0.242458
1810030A06Rik	ILMN_1228498	9.54092	9.4526	9.41847	9.26217	9.44484	9.81316	9.51432	9.50872	9.26104	9.35817	9.51874	9.51031	0.265145	0.130528
1810030N24Rik	ILMN_1221983	11.1407	10.9903	11.0868	11.2539	11.1534	10.8467	11.1804	11.2484	10.943	11.0967	10.8431	10.7377	-0.309333	-0.0237
1810030N24Rik	ILMN_1246756	7.52801	7.54771	7.42798	7.33135	7.58339	7.44414	7.3768	7.35103	7.32448	7.3938	7.22805	7.54057	0.0476458	0.196429
1810030N24Rik	ILMN_2873180	11.4532	11.4501	11.607	11.6675	11.5726	11.2311	11.6024	11.7849	11.5373	11.6094	11.385	11.3065	-0.296617	-0.112183
1810031K02Rik	ILMN_1222682	9.26718	9.04897	9.34243	9.41147	9.19498	9.06903	9.11784	9.44332	9.06661	9.0794	8.8767	9.19897	-0.120597	0.00154667
1810031K02Rik	ILMN_3045152	7.90024	7.70625	7.72916	8.02898	7.93935	7.96918	7.74908	7.77159	7.61747	7.69322	7.55192	7.7602	-0.0117542	0.0764258
1810031K02Rik	ILMN_3120652	12.0325	11.8969	12.0115	11.9687	11.9083	11.6397	12.032	12.1265	11.9115	11.9697	11.7165	11.791	-0.254742	-0.024575
1810031K17Rik	ILMN_2592449	8.47841	8.4601	8.58102	8.68204	8.53546	8.39126	8.58942	8.60488	8.40035	8.74341	8.12605	8.14618	-0.382642	-0.112482
1810032O08Rik	ILMN_1226923	7.93703	7.8503	7.9974	7.99736	8.08944	8.57572	7.93507	7.67439	7.96071	7.89882	8.54015	8.69276	0.654887	0.0109333
1810032O08Rik	ILMN_1230176	10.1804	10.1507	10.1927	9.91824	10.1859	10.5843	9.95686	10.0114	10.0796	10.1387	10.6163	10.3999	0.51015	0.148983
1810033A06Rik	ILMN_2756074	9.34372	9.16398	9.19044	9.09261	9.32685	9.12319	9.23104	9.17124	9.03678	9.07228	9.01055	9.11561	-0.0250608	0.170006
1810035L17Rik	ILMN_1239860	12.9338	12.8827	12.9573	12.9853	13.018	13.0582	13.0587	12.8423	12.6316	12.7333	12.7831	12.8136	0.0327417	0.0926083
1810035L17Rik	ILMN_2684667	13.2757	13.2745	13.4029	13.5453	13.4318	13.2807	13.5508	13.3513	13.3084	13.2064	13.2329	13.43	-0.0881917	-0.0753917
1810037C20Rik	ILMN_2724415	10.9408	10.9421	11.0391	11.1603	10.9054	10.7366	10.997	11.0859	10.6727	10.8267	10.7287	10.7091	-0.189375	0.0152583
1810037G04Rik	ILMN_2640140	9.24294	9.26783	9.41366	9.30382	9.3717	9.18896	9.36963	9.34475	9.36254	9.20238	9.21518	9.07225	-0.150796	-0.0154358
1810037I17Rik	ILMN_2602607	12.5153	12.6003	12.5832	12.5279	12.5054	12.5665	12.2606	12.2887	12.499	12.3592	12.6636	12.6225	0.205858	0.128658
1810037J08Rik	ILMN_2546510	10.0824	10.0111	10.0831	10.2014	10.1478	10.0159	10.2806	10.23	10.0761	10.2186	9.9023	9.83692	-0.275802	-0.113742
1810037K07Rik	ILMN_2446990	7.879	7.98498	8.08829	7.86007	7.87226	7.86585	8.03279	7.64485	7.59191	8.07854	7.90609	7.80433	-0.0320708	0.0212525
1810038H16Rik	ILMN_2757861	10.1754	10.2235	10.2211	10.0423	10.2215	10.2124	10.2124	10.1771	10.1006	10.1978	10.0261	10.1688	-0.00250833	0.068525
1810038L18Rik	ILMN_1258587	11.8137	11.8139	11.91	11.6483	11.8407	11.6632	11.6703	11.7005	11.6015	11.7401	11.5005	11.5488	-0.0942167	0.157717
1810041M07Rik	ILMN_1213470	8.46855	8.53679	8.49038	8.56762	8.49026	8.4185	8.83716	8.40039	8.07017	8.48929	8.46575	8.32367	-0.08842	0.00747333
1810042K04Rik	ILMN_2695599	10.3247	10.1294	10.3546	10.2738	10.1967	10.3181	10.2113	10.1814	10.4257	10.2184	10.3173	10.3696	0.0527	-0.0653667
1810043G02Rik	ILMN_2449725	8.38024	8.43554	8.58066	8.28122	8.46596	8.55976	8.39236	8.16692	8.17648	8.09596	8.10969	8.31155	0.090495	0.190742
1810043G02Rik	ILMN_2706652	9.1908	9.11284	9.34934	9.34012	9.05872	9.11693	9.40209	8.90758	8.97251	9.10004	9.05712	9.00766	-0.14312	-0.0829033
1810043H04Rik	ILMN_1245809	9.8534	9.76448	10.057	10.0155	9.93591	9.8787	9.90682	9.79627	9.9625	9.91779	9.78392	9.72767	-0.153889	-0.0993892
1810043J12Rik	ILMN_2602204	11.9705	11.946	12.1253	11.7668	12.1421	12.2758	11.8317	11.909	12.0228	12.0488	12.0968	12.2977	0.305908	0.102008
1810043M15Rik	ILMN_2757838	10.1801	10.2563	10.4218	10.3149	10.3956	10.5089	10.2341	10.298	10.294	10.2859	10.2257	10.3587	0.0822083	-0.00489167
1810043M20Rik	ILMN_1253906	8.71338	8.59127	8.70537	8.75768	8.71827	8.52435	8.70073	8.93227	8.65539	8.7985	8.61008	8.54904	-0.166918	-0.0537683
1810043M20Rik	ILMN_2544418	8.20551	8.26755	8.22014	8.12813	8.35546	8.70441	8.28992	8.23117	8.07355	8.2715	8.50405	8.42357	0.353235	0.0853983
1810044A24Rik	ILMN_3163481	9.29832	9.12504	9.17389	9.24635	9.33411	9.09692	9.0768	9.27774	8.80154	9.14963	8.73436	8.8159	-0.186187	0.18391
1810044D09Rik	ILMN_2417430	7.3342	7.42959	7.57406	7.48776	7.5051	7.63496	7.43046	7.61135	7.41439	7.35718	7.438	7.3698	0.0584725	0.000515833
1810044O22Rik	ILMN_2720180	13.6305	13.518	13.6771	13.3399	13.6088	13.5509	13.5813	13.4408	13.462	13.6176	13.4898	13.5718	0.0373	0.0855667
1810045J01Rik	ILMN_1243052	8.26327	7.99669	8.13901	8.16537	8.12678	8.16211	7.93082	8.05522	8.05837	7.99502	7.98774	8.22274	0.0868017	0.0915183
1810045K06Rik	ILMN_1229082	11.9366	11.8874	11.9165	11.4959	11.9585	12.1312	11.8541	11.7184	11.6814	11.818	11.8022	11.9552	0.250517	0.21515
1810046J19Rik	ILMN_1250709	12.6403	12.6463	12.8741	12.4571	12.627	12.486	12.654	12.6723	12.5647	12.6171	12.5656	12.4421	-0.075325	0.0646417
1810047C23Rik	ILMN_2717569	11.279	11.2366	11.364	11.1984	11.4046	11.179	11.0939	11.2836	11.0608	11.1924	10.8186	11.0125	-0.133008	0.170358
1810047C23Rik	ILMN_2957898	9.4657	9.16945	9.18423	9.13157	9.36252	9.08348	9.05784	9.0655	8.93907	9.02762	8.95703	8.74107	-0.111832	0.293532
1810047C23Rik	ILMN_2957904	11.367	11.4638	11.5485	11.3054	11.3596	11.3764	11.1608	11.2226	11.1206	11.186	11.1127	11.2364	0.0486333	0.2036
1810047K05Rik	ILMN_1232635	7.43148	7.40098	7.75588	7.4068	7.64848	7.78066	7.48422	7.36826	7.28576	7.34322	7.34988	7.58836	0.192967	0.113647
1810047K05Rik	ILMN_2555935	7.94933	7.90228	8.07101	7.80501	8.10351	8.14833	7.9455	7.92377	7.86094	7.95555	8.18177	8.07848	0.244443	0.09329
1810048J11Rik	ILMN_2856187	9.42346	9.26714	9.48721	9.25889	9.46018	9.47373	9.32988	9.2849	9.08576	9.32988	9.21526	9.29586	0.0771808	0.132491
1810048P08Rik	ILMN_3155342	8.32497	8.37984	8.74116	8.60756	8.58254	8.60741	8.42228	8.14275	8.07968	8.40271	8.23901	8.04019	-0.0825208	0.0510592
1810049H13Rik	ILMN_2680665	9.47084	9.47197	9.78076	9.70564	9.6737	9.3779	9.67374	9.65214	9.56933	9.69603	9.36834	9.24432	-0.330998	-0.122348
1810049O03Rik	ILMN_1239032	9.11243	9.08096	9.16383	8.89924	9.14416	9.21943	9.01063	8.75733	8.87664	8.96953	8.98214	9.03734	0.140627	0.173507
1810053B01Rik	ILMN_2508057	7.53677	7.47101	7.56883	7.53547	7.60612	7.42305	7.57572	7.42848	7.42024	7.44532	7.5215	7.4323	-0.0352375	0.0437792
1810054D07Rik	ILMN_1245075	7.76934	7.77551	7.97474	7.77201	8.00691	7.95011	7.87915	7.88558	7.79747	7.72116	7.77255	7.74249	0.0292692	0.0581392
1810054D07Rik	ILMN_2610609	9.97352	9.97288	10.1623	9.6798	10.0336	10.1351	9.72763	9.82028	9.74323	9.87059	9.93066	9.8169	0.205574	0.238021
1810054G18Rik	ILMN_2761445	7.37527	7.46622	7.56447	7.45228	7.36909	7.44164	7.38897	7.55088	7.47073	7.23387	7.19514	7.51428	-0.00277583	0.0170642
1810054O13Rik	ILMN_2645662	9.73924	9.61064	9.73453	9.76529	9.53471	9.28884	9.64327	9.91632	9.58202	9.54137	9.2203	9.05325	-0.445524	-0.00479083
1810055E12Rik	ILMN_2620131	8.79308	8.5832	8.81277	8.60361	8.77119	8.64687	8.38866	8.59477	8.38168	8.59619	8.19553	8.39084	-0.081455	0.223288
1810055E12Rik	ILMN_2637624	10.9364	10.7813	10.909	10.7818	10.8236	10.6716	10.8346	10.8475	10.7131	10.6998	10.5723	10.6664	-0.120558	0.089775
1810055E12Rik	ILMN_2805697	11.6464	11.5662	11.7313	11.5654	11.6213	11.3864	11.5789	11.731	11.6226	11.612	11.4646	11.5181	-0.138358	0.016575
1810055G02Rik	ILMN_2650275	12.2879	12.248	12.4355	12.2226	12.2702	12.374	12.4084	12.3808	12.255	12.4185	12.4527	12.4715	0.106608	-0.057425
1810057E01Rik	ILMN_2720930	9.34631	9.22576	9.31026	9.46321	9.44315	9.00669	9.17222	9.21914	8.85396	9.13708	9.1796	8.66696	-0.205534	0.181789
1810057P16Rik	ILMN_2702193	10.3759	10.3964	10.5445	10.8192	10.4163	10.198	10.4967	10.5624	10.1585	10.5374	10.0814	10.0649	-0.388183	-0.10675
1810058I14Rik	ILMN_1222174	11.5126	11.495	11.4626	11.3038	11.477	11.5968	11.3752	11.2461	11.2941	11.1902	11.5132	11.4818	0.239775	0.204042
1810058I24Rik	ILMN_2474061	10.412	10.4799	10.5889	10.5982	10.5169	10.0421	10.449	10.5383	10.2474	10.3817	9.8362	9.84446	-0.511488	0.050525
1810058I24Rik	ILMN_2508719	7.48526	7.69696	7.68349	7.57962	7.52999	7.66401	7.50319	7.3693	7.27316	7.52007	7.55778	7.52249	0.112417	0.101727
1810058K22Rik	ILMN_2523947	7.47121	7.58998	7.52738	7.50582	7.53979	8.08267	7.42637	7.46991	7.29929	7.5684	7.64643	7.38073	0.253307	0.08369
1810058M03Rik	ILMN_1219213	10.1171	9.94231	10.5346	10.5364	10.2251	9.8526	10.4972	10.0933	10.418	10.3937	9.74294	9.70551	-0.694308	-0.366488
1810059A23Rik	ILMN_1236049	11.0649	11.0892	11.3151	11.1457	11.0196	10.8458	11.0941	11.0824	10.9429	11.1645	10.8597	10.8089	-0.248667	-0.0289
1810059A23Rik	ILMN_2679695	9.67994	9.68315	9.83315	9.86236	9.76629	9.50081	9.6385	9.70991	9.55465	9.52987	9.41342	9.4655	-0.186435	0.0634483
1810059G22Rik	ILMN_2656071	9.81625	9.61154	9.82262	9.9034	9.82465	9.55597	9.62623	9.66499	9.46632	9.68174	9.46287	9.43782	-0.183869	0.0813908
1810060C03Rik	ILMN_2544124	7.867	7.71836	7.74449	7.66111	7.60423	7.72484	7.64446	7.53055	7.60166	7.66422	7.52245	7.49327	-0.0626758	0.0870008
1810060D16Rik	ILMN_1237750	11.8631	11.9531	11.8923	11.9183	11.8267	12.2561	11.927	11.6772	11.6977	11.8614	11.9865	11.8657	0.185	0.0298667
1810060J02Rik	ILMN_1217225	10.3631	10.2513	10.1915	10.2075	10.277	10.0778	10.1808	10.1249	9.96897	10.0318	9.65702	9.92346	-0.211174	0.199866
1810061M12Rik	ILMN_2441909	8.75684	8.78781	8.85086	8.60709	8.70167	8.59115	8.66815	8.91497	8.69278	8.75916	8.34483	8.3957	-0.237902	0.0669783
1810062G17Rik	ILMN_2590627	7.61215	7.41673	7.68534	7.7504	7.66627	7.54861	7.62795	7.55174	7.79607	7.50371	7.40737	7.43787	-0.204916	-0.104483
1810062O14Rik	ILMN_2842338	7.72736	7.7576	7.76998	7.78771	7.78969	7.47041	7.73349	7.82538	7.7608	7.58464	7.55551	7.65202	-0.157347	0.0415567
1810062O18Rik	ILMN_1237579	8.08509	7.93093	7.92777	8.1065	7.96565	7.81281	7.90634	8.02458	7.85951	7.9797	7.43136	7.70866	-0.312069	0.0308775
1810063B05Rik	ILMN_1235281	11.3284	11.2037	11.216	11.3183	11.3912	11.3293	11.4168	11.04	11.223	11.256	11.0813	11.4404	-0.0198583	0.00424167
1810063B07Rik	ILMN_2633223	10.2909	10.3437	10.3234	10.214	10.4086	10.2087	10.2093	10.3464	10.1858	10.5551	10.1409	10.1231	-0.133483	0.0566833
1810064F22Rik	ILMN_2858523	15.4871	15.6819	15.5172	15.4828	15.4735	15.6249	15.5476	15.5188	15.4106	15.5201	15.5003	15.5759	0.0767583	0.057225
1810064L21Rik	ILMN_1259760	8.41988	8.35283	8.42633	8.58129	8.46286	8.4681	8.72048	8.50807	8.22588	8.27546	8.37358	8.47234	-0.0127708	-0.0389208
1810073E21Rik	ILMN_2643057	8.75444	8.80224	8.96731	8.94643	8.94671	8.72046	8.83606	8.74378	8.79686	8.77734	8.73838	8.44773	-0.203649	-0.00470917
1810073G14Rik	ILMN_1232976	11.3585	11.4954	11.5145	11.6512	11.6959	11.6199	11.3934	11.4183	11.3595	11.5377	11.2353	11.3633	-0.0792833	0.03115
1810073M12Rik	ILMN_1259340	8.58939	8.34489	8.71034	8.55358	8.60394	8.44241	8.4883	8.35912	8.3192	8.52744	8.38641	8.4565	-0.04369	0.04061
1810073N04Rik	ILMN_2578541	7.56447	7.53273	7.729	7.84665	7.59251	7.69522	7.65961	7.5896	7.50904	7.43263	7.47692	7.51609	-0.0492392	-0.0487458
1810073N04Rik	ILMN_2729743	8.12304	7.84079	8.09298	8.06905	8.0634	7.84844	8.09862	7.94615	7.64341	7.78085	8.01701	7.70663	-0.0406225	0.111094
1810074P20Rik	ILMN_1238246	10.1269	10.1597	10.3606	10.2615	10.2804	10.0656	10.22	10.4208	10.0285	10.123	9.9387	10.1142	-0.11875	0.03075
1810074P20Rik	ILMN_2927924	9.66962	9.76866	9.84025	9.76819	9.82852	9.49252	9.89226	9.81149	9.68814	9.70386	9.34541	9.47536	-0.325349	-0.0075125
18S_rRNA_X00686_301	ILMN_1230073	15.7285	15.8598	15.8081	15.8099	15.7901	15.8793	15.9052	15.8218	15.8208	15.7817	15.8315	15.8824	0.035	-0.0366
18S_rRNA_X00686_849	ILMN_2450735	15.8049	15.885	15.9155	15.8493	15.8511	15.8913	15.8042	15.9239	15.8566	15.8471	15.7974	15.93	0.0336	0.0077
2010001F03Rik	ILMN_2550089	8.15242	7.93434	8.1263	8.20479	7.99353	8.044	7.97699	7.84118	7.81356	7.69514	7.96678	7.8723	0.0384067	0.104143
2010001H16Rik	ILMN_2435302	9.95056	9.76805	10.0127	9.9116	9.91916	9.79193	9.56543	9.83546	9.55067	9.7504	9.40299	9.38315	-0.168502	0.184732
2010001O09Rik	ILMN_2764865	10.7939	10.7309	10.8017	10.7381	10.7459	10.723	10.7423	10.7969	10.64	10.7038	10.5787	10.5924	-0.0746833	0.05085
2010002H18Rik	ILMN_2667814	11.8244	11.7773	11.8519	11.3722	11.68	11.6339	11.607	11.4984	11.3505	11.492	11.3343	11.4376	0.013175	0.305142
2010002H18Rik	ILMN_3146224	10.147	10.2771	10.3968	10.0195	9.9989	10.1742	10.0326	9.9376	9.97118	9.9968	10.1221	10.0268	0.10268	0.13598
2010002N04Rik	ILMN_2706014	9.09291	8.86255	8.84214	9.02977	8.95625	9.24348	8.93653	8.96109	8.63464	9.05987	9.00358	9.03255	0.178001	0.0553675
2010003J03Rik	ILMN_1237895	9.43028	9.56846	9.6496	9.33884	9.37423	10.2321	9.73072	9.36417	9.41321	9.35685	9.61925	9.8171	0.429578	-0.00224833
2010003J03Rik	ILMN_2683916	11.0918	11.0281	11.0515	10.8797	11.1005	11.4179	11.0288	10.8046	11.0168	10.9984	11.238	11.2995	0.337542	0.0925417
2010003J03Rik	ILMN_2968032	9.48965	9.40051	9.67991	9.25457	9.54868	10.066	9.32446	9.2481	9.35784	9.35326	9.77667	9.82369	0.566254	0.157081
2010003O02Rik	ILMN_2523427	8.99296	9.13818	9.09962	9.27775	9.06946	9.21847	9.21623	9.12691	9.04634	9.12096	8.9509	8.74014	-0.195483	-0.0984533
2010003O18Rik	ILMN_2807665	11.728	11.6699	11.6903	11.4423	11.5788	11.4506	11.6077	11.6072	11.4956	11.591	11.5519	11.6507	0.0169167	0.12475
2010004A03Rik	ILMN_2753761	7.76479	7.7343	7.97793	7.88338	7.86274	7.63865	7.88916	8.23871	7.69938	7.84854	7.34487	7.39692	-0.369968	-0.0428383
2010004B12Rik	ILMN_1226152	8.54972	8.36615	8.52544	8.32104	8.07336	8.50927	8.4908	8.40167	8.17744	8.61415	8.43222	8.32843	0.0224492	-0.0711142
2010004M13Rik	ILMN_2436369	8.21944	8.13407	8.31864	8.28851	8.13898	8.34833	8.30286	8.32597	8.13049	8.32061	8.10836	7.82352	-0.167214	-0.0964542
2010004N17Rik	ILMN_1237109	8.16504	8.06213	8.32664	7.9582	8.16659	8.33487	8.0832	7.96433	7.85103	8.21633	8.0615	8.14308	0.152627	0.104063
2010005A06Rik	ILMN_1260020	8.428	8.36564	8.33116	8.63303	8.28494	8.43754	8.29178	8.32112	8.11178	8.19275	8.11808	8.00915	-0.119078	0.0521917
2010005A06Rik	ILMN_2597660	7.63568	7.4427	7.64556	7.81751	7.87326	8.17913	7.43041	7.50137	7.47769	7.60694	7.14082	7.6005	0.0570125	0.0674092
2010005H15Rik	ILMN_1234774	7.32615	7.38975	7.32535	7.09178	7.31924	7.4363	7.22473	7.1097	7.34978	7.30356	7.64446	7.14039	0.164588	0.102584
2010005J08Rik	ILMN_1219459	8.29881	8.43489	8.38741	8.20494	8.35813	8.34555	8.23706	8.39052	8.28146	8.37053	8.22472	8.2994	0.0163925	0.0904458
2010005J08Rik	ILMN_1226228	10.0023	10.0408	10.1527	10.1362	10.033	10.2565	10.2542	10.0202	9.82326	10.0839	9.7953	9.78491	-0.12882	-0.0490233
2010005J08Rik	ILMN_3128270	7.40643	7.73215	7.4819	7.55763	7.57675	7.60923	7.39031	7.55671	7.35629	7.47989	7.47761	7.46245	0.0704	0.125747
2010005O13Rik	ILMN_1247581	7.60284	7.53589	7.84086	7.58903	7.4951	7.54486	7.66048	7.48465	7.52181	7.42493	7.50025	7.29951	-0.100856	-0.0044525
2010005O13Rik	ILMN_1260046	11.516	11.5612	11.6647	11.8131	11.753	11.133	11.5414	11.8069	11.338	11.6609	11.239	11.1389	-0.41805	0.0217167
2010005O13Rik	ILMN_2488997	11.6191	11.6347	11.7949	11.8223	11.6942	11.3469	11.7198	11.8808	11.3038	11.5637	11.0713	11.0069	-0.4607	0.0469333
2010005O13Rik	ILMN_2625035	8.00985	7.91976	8.16944	8.0345	8.25417	8.05551	8.27977	7.86661	7.72199	7.72493	7.83613	7.80067	-0.0428608	0.120962
2010007E07Rik	ILMN_1228654	11.2233	11.2371	11.1821	10.8913	11.2949	11.4725	11.0886	11.0499	11.0538	11.1521	11.2223	11.3504	0.30195	0.205317
2010007H12Rik	ILMN_1227103	10.0938	9.8469	9.95981	10.0702	10.0717	10.0559	10.1449	9.93899	9.9775	9.93279	9.89148	9.82731	-0.106451	-0.0272142
2010007H12Rik	ILMN_2662283	11.1644	11.0841	11.2483	11.2636	11.2127	11.2421	11.4231	11.3655	11.1964	11.2713	11.1372	11.0651	-0.140467	-0.134867
2010007K12Rik	ILMN_1220626	8.41773	8.56068	8.72834	8.59921	8.49376	8.66608	8.6204	8.56694	8.56272	8.554	8.41958	8.58653	-0.0266858	-0.0933592
2010007L18Rik	ILMN_2738548	9.58842	9.5687	9.58015	9.47373	9.39013	9.7815	9.61811	9.47485	9.46181	9.29034	9.33075	9.3675	0.0322525	0.0547525
2010008E23Rik	ILMN_2616612	8.04975	8.12255	8.21487	8.08504	8.08335	8.04019	7.97891	7.90912	7.72898	7.72615	7.83945	7.88019	0.0401733	0.205447
2010008E23Rik	ILMN_2685150	7.76015	7.88168	7.88538	7.94491	7.84796	7.73835	7.72357	7.85849	7.62383	7.78183	7.75055	7.64741	-0.0564317	0.061395
2010009J12Rik	ILMN_1251270	8.88301	8.71247	8.97184	9.19107	8.73446	8.57958	8.54507	9.15043	8.47209	8.7105	8.5454	8.43672	-0.209116	0.0469642
2010011I20Rik	ILMN_2702016	8.9233	8.71641	8.93234	8.8754	8.8146	8.53564	8.77895	9.1428	8.69784	8.6241	8.64044	8.47876	-0.192459	0.0740308
2010012C16Rik	ILMN_1223176	9.88312	9.71938	9.7242	9.68746	9.733	9.98839	9.78585	9.28801	9.23028	9.50981	9.60154	9.72448	0.21812	0.22515
2010012F05Rik	ILMN_2610798	11.9112	11.8638	12.1262	12.0602	12.1225	12.1745	11.694	11.7493	11.5545	11.8219	11.8827	11.7804	0.163217	0.183183
2010012F05Rik	ILMN_2776764	11.9772	12.0732	12.3675	12.1863	12.2133	12.3607	11.932	11.8467	11.8207	12.0569	12.0837	12.0282	0.158558	0.088925
2010013E08Rik	ILMN_2652425	7.96976	8.19523	8.3344	8.33838	8.07252	8.40402	8.26076	8.09765	8.34923	7.98374	8.0578	7.99086	-0.0821342	-0.153857
2010015P12Rik	ILMN_1239523	8.1109	8.06562	8.35817	8.25087	8.17597	8.48775	8.3102	8.12696	8.17706	8.24251	8.56795	8.62282	0.314347	-0.127663
2010016B19Rik	ILMN_1215602	8.0589	8.02328	8.16612	8.35982	8.10009	7.83626	7.96958	8.09382	7.83959	8.06679	7.63588	7.82389	-0.293602	0.00181167
2010100O12Rik	ILMN_2670427	10.9466	10.7573	10.8101	10.7257	10.8552	10.8218	10.7384	10.8387	10.6721	10.7393	10.5198	10.2962	-0.172942	0.134158
2010106G01Rik	ILMN_1252689	10.7195	10.6491	10.5874	10.0714	10.5227	10.5403	10.0708	10.2125	10.2401	10.2454	10.1922	10.576	0.279242	0.473508
2010106G01Rik	ILMN_1258638	8.48346	8.43956	8.32507	8.07303	8.30668	8.36495	8.14611	7.89161	7.86576	7.98888	7.82551	8.32081	0.151978	0.391455
2010106G01Rik	ILMN_2914347	8.38351	8.12284	8.07699	7.66873	7.88469	7.91847	7.70087	7.5795	7.92899	7.73212	7.82814	7.8219	0.0984925	0.372669
2010107E04Rik	ILMN_1239677	14.3749	14.404	14.5767	14.5386	14.6422	14.3696	14.3774	14.5644	14.5641	14.3654	14.3918	14.4309	-0.0639417	0.012325
2010107G12Rik	ILMN_2975295	7.40617	7.4403	7.74678	7.24794	7.56697	7.61865	7.25083	7.3152	6.98472	7.55244	7.44734	7.2731	0.187381	0.212164
2010107H07Rik	ILMN_2669608	11.2518	11.0301	11.3336	11.6456	11.3278	11.155	11.2498	11.6334	11.3472	11.3693	11.177	11.1116	-0.255108	-0.199742
2010110K16Rik	ILMN_2492936	10.0198	10.0227	10.1034	10.1516	9.97608	9.89499	9.92595	10.2308	9.99371	9.9176	9.75311	9.80665	-0.178965	0.00897833
2010110K16Rik	ILMN_2756628	12.3475	12.4328	12.6605	12.522	12.5649	12.2301	12.4064	12.4391	12.5806	12.537	12.2718	12.2418	-0.2636	-0.0631
2010110M21Rik	ILMN_1255823	12.9279	12.817	13.0512	13.2013	13.0009	12.9055	13.0551	13.0905	12.9586	12.9188	12.8115	12.7468	-0.212183	-0.118183
2010111I01Rik	ILMN_2838372	10.8077	10.559	10.9403	10.7504	10.7554	10.5557	10.7822	10.6714	10.8305	10.4562	10.3821	10.4817	-0.231658	0.00254167
2010200O16Rik	ILMN_1215233	10.1063	10.015	10.0738	10.0761	10.0115	9.95633	10.0127	10.0293	9.89149	9.80601	9.52572	9.50663	-0.283682	0.0976917
2010203O07Rik	ILMN_1233026	9.26793	9.10191	9.34237	9.17729	9.16436	9.22299	9.31613	9.12795	8.85906	9.14444	9.049	8.91342	-0.0624267	0.0538367
2010204I15Rik	ILMN_1235179	10.1995	10.1308	10.0585	9.92439	10.0615	9.71227	9.72978	9.77087	9.528	9.5741	9.35593	9.46094	-0.179354	0.441533
2010204K13Rik	ILMN_1246382	9.19687	9.13197	9.23932	8.94202	9.18001	9.75371	9.31826	8.84375	9.25672	9.04987	9.73882	9.70169	0.589689	0.0278992
2010204K13Rik	ILMN_2522062	7.9418	7.98812	8.42101	7.85158	8.29821	8.38137	8.02695	7.86404	7.96422	7.92141	8.19169	8.33415	0.361363	0.135003
2010204O13Rik	ILMN_2514939	8.06185	8.12889	8.16623	8.25907	8.243	8.37203	8.13617	8.01438	8.12333	7.95787	8.02019	7.95844	-0.00222333	0.02547
2010205O06Rik	ILMN_1242356	9.52552	9.65827	9.7052	9.82655	9.67895	9.70572	9.90746	9.88629	9.60959	9.71573	9.69297	9.69934	-0.0654892	-0.143919
2010209O12Rik	ILMN_2702868	7.78509	7.94295	8.19824	7.89054	8.00301	8.10165	8.02753	7.8316	7.86422	7.76418	7.74439	7.95176	0.0459825	0.0237325
2010300G19Rik	ILMN_2602257	10.4217	10.2478	10.3609	10.1883	10.3162	10.2567	10.2699	10.4383	10.2528	10.3181	10.3002	10.3784	0.0544917	0.0712917
2010301N04Rik	ILMN_2546307	7.59013	7.42908	7.56179	7.41443	7.37579	7.57465	7.2737	7.36902	7.24518	7.62386	7.38442	7.31626	0.0358175	0.0757075
2010301N04Rik	ILMN_2630884	9.41688	9.28238	9.53017	9.3334	9.47235	9.2816	9.30843	9.47627	9.17799	9.42703	9.10031	9.2539	-0.0997758	0.0788242
2010305A19Rik	ILMN_2869524	8.17384	7.96968	8.28383	7.95379	8.09446	8.18912	8.27068	8.18156	7.77864	8.08004	8.22585	8.26427	0.205626	0.0585392
2010305B15Rik	ILMN_1234624	8.08852	8.15436	8.20676	8.12666	8.13521	8.29949	8.08134	7.9776	7.88019	7.93416	7.98301	7.89052	0.0520858	0.120443
2010305C02Rik	ILMN_1213090	8.92046	8.76674	8.94973	8.60115	8.63901	8.91281	8.73803	8.7186	8.39408	8.57476	8.61493	8.68921	0.161978	0.198398
2010305C02Rik	ILMN_2814385	7.55725	7.48416	7.75082	7.80806	7.5855	7.70889	7.26958	7.49385	7.50132	7.5673	7.822	7.49931	0.140168	0.00573833
2010309E21Rik	ILMN_2648047	9.31368	9.11129	9.16722	9.01317	8.98626	9.23862	9.10632	8.84532	8.89395	8.76434	8.89439	8.91805	0.072575	0.192632
2010309J24Rik	ILMN_1236481	8.87744	8.80143	8.96587	8.81307	8.99191	8.94727	8.76896	8.69841	8.88557	8.77135	8.88536	8.90444	0.102619	0.0805225
2010309L07Rik	ILMN_1239234	12.4318	12.4867	12.653	12.6768	12.6595	12.1391	12.3527	12.4185	12.1436	12.219	11.9757	12.2065	-0.240925	0.177975
2010311D03Rik	ILMN_1241035	11.2726	11.0994	11.3462	11.2128	11.1023	10.8446	10.942	11.1615	11.0785	11.0219	10.8859	10.8869	-0.191333	0.0943
2010313D22Rik	ILMN_1237803	8.39362	8.34889	8.30982	8.15317	8.1164	8.00883	8.18309	8.40035	8.15398	8.17083	8.17775	8.02041	-0.0962708	0.121036
2010315L10Rik	ILMN_2624385	10.4861	10.2034	10.469	10.8104	10.4955	10.1997	10.3834	10.5783	10.3015	10.3062	9.95377	9.80778	-0.463292	-0.055375
2010315L10Rik	ILMN_2667101	12.6381	12.5766	12.7791	12.9702	12.6284	12.4117	12.8045	12.8733	12.7033	12.5923	12.0933	12.2028	-0.531642	-0.153208
2010316F05Rik	ILMN_1250771	10.5927	10.5763	10.7866	10.9173	10.8275	10.7638	10.514	10.7321	10.7019	10.7273	10.6001	10.6322	-0.0497583	-0.049625
2010317E24Rik	ILMN_1218312	10.3119	10.1733	10.0828	9.64352	10.1664	10.3164	10.1726	9.70167	10.0854	10.089	10.1862	10.1418	0.21717	0.21957
2010319A12Rik	ILMN_2548251	9.10193	9.12731	9.37236	9.02995	9.29459	9.15286	8.97586	9.0373	8.9674	9.11303	9.00301	9.11074	0.06731	0.15305
2010319C14Rik	ILMN_2592656	12.5066	12.4246	12.5515	12.4815	12.5757	12.5062	12.4977	12.5786	12.4472	12.5366	12.1747	12.4155	-0.125283	0.01155
2010320M18Rik	ILMN_2475211	8.97368	9.05548	9.25986	9.28246	9.04528	8.8647	9.24294	9.11725	9.0021	9.03537	8.78019	8.77049	-0.335591	-0.115904
2010321I05Rik	ILMN_2423249	10.3725	10.2329	10.4531	10.4821	10.4628	10.4774	10.7144	10.4843	10.4213	10.5382	10.5308	10.5436	-0.0217333	-0.182933
2010321M09Rik	ILMN_1217039	11.5078	11.6606	11.8394	11.5724	11.7856	11.7932	11.7884	11.586	11.604	11.8103	11.5657	11.6669	-0.0185083	-0.0424417
2010321M09Rik	ILMN_3124226	10.346	10.262	10.527	10.2763	10.333	10.4776	10.1698	10.4455	10.1415	10.5267	10.2125	10.2928	0.0490583	0.0350917
2010323F13Rik	ILMN_2655126	11.0332	10.8353	11.0284	10.771	11.085	11.089	10.9546	10.6623	10.9775	10.7698	10.7545	10.5995	-0.0538917	0.116275
2010323F13Rik	ILMN_2744603	12.0102	12.0474	12.1672	12.0622	12.0247	12.0345	11.8798	11.7252	11.8153	11.87	11.8933	11.9256	0.0443083	0.120608
2200002D01Rik	ILMN_2418811	8.68627	8.62357	8.56688	8.81487	8.80249	8.81515	8.42	8.42422	8.42445	8.42389	8.43347	8.4166	0.0342708	0.183307
2200005K02Rik	ILMN_2547840	7.7823	7.72274	7.70525	7.5177	7.69615	7.63472	7.39956	7.49949	7.54255	7.48582	7.62494	7.4843	0.0949125	0.247323
2210008F06Rik	ILMN_2429915	8.3077	8.13688	8.18825	8.0725	8.31071	8.07927	7.89606	8.03122	8.12322	8.11055	8.04156	8.13511	0.0347308	0.201181
2210008I11Rik	ILMN_2769393	11.3405	11.2818	11.4033	11.3357	11.2532	11.0936	11.3101	11.3851	11.0752	11.3318	10.9867	10.7807	-0.309533	0.0286333
2210008N01Rik	ILMN_1214290	8.24323	8.22205	8.46248	8.1484	8.203	8.45108	8.40036	8.21845	8.26065	8.38249	8.42809	8.28384	0.089695	-0.075215
2210010A19Rik	ILMN_3105205	9.2281	8.99168	9.38418	8.99776	9.28646	9.19746	9.14691	9.04145	9.08672	9.1531	8.76656	8.84877	-0.158526	0.0726242
2210010B09Rik	ILMN_2776139	8.11205	8.17489	8.1703	8.14784	8.18887	8.1561	8.05846	8.17282	7.87363	7.96862	7.87117	8.00636	-0.0009275	0.146466
2210010N04Rik	ILMN_2752436	8.46663	8.6416	8.51073	8.50118	8.71576	8.86196	8.8402	8.54754	8.17287	8.60235	8.4868	8.34314	0.0348167	0.0788467
2210011C24Rik	ILMN_2767825	8.2577	7.94201	8.15981	7.52011	7.95164	8.12794	7.88772	7.55807	7.89	8.09813	7.79953	7.58586	-0.0112133	0.20146
2210011G09Rik	ILMN_1232391	9.655	9.53828	9.51587	9.51201	9.53495	9.25525	9.52355	9.67305	9.48535	9.3371	9.32245	9.33671	-0.159699	0.111574
2210012G02Rik	ILMN_1226642	9.59037	9.35335	9.69668	9.45377	9.47649	9.81747	9.75877	9.3075	9.39578	9.49862	9.36488	9.46161	0.0212517	-0.0533317
2210012G02Rik	ILMN_2615110	8.19179	8.20839	8.12963	8.10319	8.22597	8.39094	8.24698	8.11512	7.95945	8.09414	8.19164	8.10728	0.129013	0.107777
2210012G02Rik	ILMN_2751248	9.03031	8.92667	8.95544	8.97929	8.95233	9.12255	8.82857	8.77166	8.68372	8.9237	8.60949	8.88187	0.0174833	0.11595
2210013K02Rik	ILMN_2769893	8.41527	8.21981	8.42686	8.28143	8.27956	8.47278	8.14179	7.95365	7.9143	8.06219	8.35588	8.20659	0.245156	0.204953
2210013K02Rik	ILMN_2853212	8.34685	8.16781	8.07151	8.11979	8.27547	8.34927	8.03662	8.10189	7.92664	8.13477	8.34346	8.18066	0.236675	0.208922
2210013O21Rik	ILMN_2750864	13.532	13.5045	13.6372	13.6203	13.5187	13.4024	13.5082	13.5611	13.3904	13.489	13.4272	13.53	-0.048775	0.016425
2210015D19Rik	ILMN_2511327	9.50827	9.5487	9.60468	9.56136	9.37519	9.52337	9.54221	9.58395	9.23255	9.49469	9.33232	9.24898	-0.0894792	0.0196842
2210015D19Rik	ILMN_2544510	7.86953	7.6574	7.8739	8.03584	7.92607	8.12219	8.08374	7.88071	7.8313	7.97526	7.58958	7.62815	-0.201562	-0.163868
2210015K02Rik	ILMN_2548379	8.26143	8.27043	8.3741	8.30219	8.37902	8.34363	8.34023	8.067	8.11498	8.28743	8.27343	7.91468	-0.0839608	0.0424192
2210016L21Rik	ILMN_1247760	9.38746	9.19485	9.27781	9.24715	9.26052	9.15844	9.11263	8.95141	9.18579	9.23469	8.9729	8.7775	-0.225452	0.0858783
2210016L21Rik	ILMN_2622891	9.21546	9.14904	9.29032	9.21088	9.32094	9.01493	9.11944	9.24851	8.89729	8.91154	8.97959	8.74721	-0.120877	0.193692
2210018M03Rik	ILMN_1216854	10.9079	10.7873	10.9381	10.921	10.9084	10.7447	10.928	10.937	10.8361	10.7959	10.7188	10.68	-0.15575	-0.00238333
2210018M11Rik	ILMN_1253453	9.20506	9.14261	9.35917	9.06169	9.15346	8.8957	8.93067	9.08644	9.02454	9.0433	8.71433	9.13593	-0.09973	0.151993
2210018M11Rik	ILMN_2447538	11.9701	12.0467	12.1865	12.1844	12.1635	12.0392	12.139	12.0429	11.9682	12.1539	11.9724	12.0368	-0.0952417	-0.051275
2210018M11Rik	ILMN_2521686	8.70215	8.74779	8.60001	8.53005	8.65035	8.55519	8.35841	8.39679	8.38661	8.53722	8.37692	8.42633	-0.000259167	0.247024
2210019E14Rik	ILMN_1223685	8.02906	8.19688	8.24842	7.82894	8.04457	8.14187	7.74203	7.98044	7.74792	7.89378	8.1161	8.07126	0.306576	0.287003
2210019E14Rik	ILMN_1233738	9.94153	9.79327	9.91827	9.82357	9.85669	9.82608	9.64627	9.87845	9.821	9.83325	9.96819	9.99268	0.147961	0.0828075
2210021A15Rik	ILMN_1222516	10.9044	10.918	10.9933	10.8816	11.0454	11.1361	10.7684	10.9044	10.8205	10.8815	11.0208	11.0325	0.225133	0.117933
2210021A15Rik	ILMN_2672208	10.5146	10.4446	10.4658	10.3986	10.49	10.7766	10.3907	10.4964	10.5041	10.3789	10.7948	10.6192	0.312125	0.0649917
2210021J22Rik	ILMN_2778076	7.45462	7.86788	7.56397	7.59971	7.57272	7.66737	7.45985	7.57328	7.33997	7.33624	7.51804	7.55025	0.144611	0.197798
2210021J22Rik	ILMN_2781118	8.8953	8.98543	9.21959	9.14844	9.13484	9.18488	8.94762	9.22084	8.97213	9.18167	8.83571	8.83319	-0.111205	-0.057275
2210023G05Rik	ILMN_1247906	7.80696	7.75664	7.85504	7.86894	7.708	7.9584	7.66188	7.63899	7.5731	7.55812	7.52483	7.66354	0.05008	0.09169
2210023G05Rik	ILMN_2895284	9.27438	9.37453	9.48402	10.1129	9.81469	9.5264	9.46719	9.87961	9.45805	9.61844	9.62872	9.49666	-0.113552	-0.176278
2210037E17Rik	ILMN_2430051	7.78946	7.8719	7.85434	7.66891	7.67403	7.89247	7.59568	7.72047	7.44888	7.61416	7.63499	7.74227	0.174669	0.196556
2210038L17Rik	ILMN_2809656	7.53819	7.48749	7.86547	7.49654	7.55849	7.74895	7.38502	7.43094	7.41058	7.39836	7.3803	7.62159	0.160988	0.105432
2210039O17Rik	ILMN_2551902	8.84399	9.03178	9.30815	9.46348	9.01588	8.73757	9.07327	9.13229	9.02919	9.01791	8.60529	8.59452	-0.500169	-0.182079
2210402C18Rik	ILMN_1239808	9.83672	9.68893	9.78133	9.81044	9.77731	9.95649	9.78055	9.80095	9.61443	9.81376	9.69193	9.55692	-0.0196817	0.0128583
2210404D11Rik	ILMN_2660328	11.1708	11.1288	11.3562	11.1893	11.2174	11.1538	11.1983	11.3767	11.0546	11.0257	10.9514	11.0368	-0.0696417	0.0553583
2210407G14Rik	ILMN_2727847	7.52876	7.53458	7.62791	7.53677	7.59117	7.63049	7.62923	7.50812	7.4913	7.63282	7.47821	7.51858	-0.0301033	-0.0210267
2210407N10Rik	ILMN_2544572	9.10574	9.18583	9.08548	8.89574	9.12158	9.27011	8.97523	8.63835	8.74282	8.74474	8.85674	8.88555	0.164501	0.298084
2210408F11Rik	ILMN_2483811	9.62459	9.31736	9.64034	9.77327	9.47377	9.22944	9.53455	9.74794	9.46435	9.45699	9.23896	9.29234	-0.30371	-0.0853833
2210408F21Rik	ILMN_2455904	8.79193	8.77005	8.93753	8.79581	8.99954	8.77035	8.84197	8.69119	8.81969	8.73064	8.57443	8.63284	-0.137821	0.0568125
2210408I21Rik	ILMN_2587929	7.83343	7.54408	7.99053	7.82889	7.85418	7.68263	7.541	7.56077	7.61038	7.58643	7.6206	7.47366	-0.0493783	0.102222
2210408O09Rik	ILMN_2668086	7.48449	7.42865	7.69545	7.70775	7.70923	7.75667	7.48231	7.28429	7.51022	7.42832	7.73445	7.58146	0.15871	0.00864
2210409M21Rik	ILMN_1229211	10.4908	10.4551	10.4105	10.4079	10.3121	10.3771	10.3079	10.3732	10.0391	10.0997	10.0829	10.1423	-0.0128833	0.205683
2210409M21Rik	ILMN_1229430	9.37079	9.42085	9.58883	9.38222	9.477	9.33314	9.41802	9.19553	9.15053	9.04637	8.98135	9.14073	-0.097545	0.173595
2210410D02Rik	ILMN_1239137	7.95655	7.76944	7.89901	7.75781	7.98605	8.08239	7.81065	7.65462	7.72443	7.83196	7.8206	7.7819	0.113751	0.122801
2210410E06Rik	ILMN_2515830	11.2233	10.991	11.0856	10.9472	11.1823	10.9781	11.2391	11.1271	10.9152	10.9922	10.7386	10.9943	-0.119758	0.108775
2210410P13Rik	ILMN_2506757	10.1155	10.0041	10.157	10.2697	9.98793	9.87711	10.1943	10.3165	9.99352	10.0519	9.79562	9.83285	-0.292162	-0.0915117
2210411K11Rik	ILMN_2736690	10.8577	10.7879	10.8105	10.5149	10.8628	11.1236	10.6808	10.4105	10.667	10.66	11.1472	10.9478	0.442192	0.205458
2210412D01Rik	ILMN_1217822	10.7279	10.5375	10.6425	10.5349	10.5874	10.7438	10.7221	10.8756	10.4823	10.5991	10.5888	10.6187	0.0658333	0.033
2210412K09Rik	ILMN_2670352	11.3568	11.2261	11.2981	11.504	11.3196	11.2678	11.4481	11.2591	11.1207	11.1335	11.0369	11.054	-0.182008	-0.000741667
2210415K03Rik	ILMN_1231689	8.19453	8.00098	8.13256	8.08216	8.22906	8.20923	8.09296	8.09073	7.83826	8.12234	8.15888	8.01097	0.09243	0.107593
2210415M20Rik	ILMN_1240149	12.1891	12.1938	12.2526	12.0088	12.2677	12.4377	12.1858	11.9047	12.1195	12.0973	12.2453	12.4034	0.259283	0.114017
2210417D09Rik	ILMN_2594066	8.92396	9.04823	9.0903	8.8751	8.99663	8.75087	9.01768	9.19272	8.81257	8.91076	8.69774	8.83604	-0.142478	0.0855792
2210417J20Rik	ILMN_2612904	7.47363	7.34568	7.33545	7.32046	7.49064	7.55297	7.5858	7.23152	7.33246	7.38156	7.13714	7.24353	-0.0938567	0.03158
2210418H06Rik	ILMN_2473357	8.05507	7.99685	7.96876	8.00678	8.08639	8.20311	7.78927	7.91378	7.96688	7.93192	8.02566	7.92269	0.126774	0.122391
2210418O10Rik	ILMN_3129372	12.9734	12.9502	13.0819	13.1609	13.0193	12.7341	12.853	12.9885	12.8693	12.8054	12.7554	12.8504	-0.142183	0.0588167
2210419D22Rik	ILMN_1246449	12.6463	12.5828	12.6611	12.8783	12.595	12.4305	12.6702	12.874	12.428	12.6953	12.3728	12.4025	-0.266017	-0.0599167
2300002D11Rik	ILMN_1253600	7.81684	7.65293	7.7949	7.81782	7.85135	7.56373	7.77641	7.55036	7.67952	7.8639	7.57347	7.58096	-0.211692	-0.0107058
2300002D11Rik	ILMN_3119914	9.30371	9.21665	9.24285	8.89984	9.28869	9.03559	9.20849	8.79661	9.03364	9.20963	8.79475	8.87129	-0.187357	0.181783
2300003C06Rik	ILMN_2664858	7.45855	7.74026	7.63283	8.26989	7.70495	7.61049	7.69611	7.89789	7.47352	7.77972	7.43756	7.35992	-0.335487	-0.170223
2300004C15Rik	ILMN_2678745	10.7262	10.5421	10.8044	10.659	10.6274	10.7003	10.7786	10.5705	10.4398	10.4909	10.5672	10.5437	0.0116583	0.039825
2300006M17Rik	ILMN_1244338	7.9443	7.85002	8.13173	8.09477	8.15528	7.87473	8.19193	8.01472	7.84033	7.96351	7.66936	7.7098	-0.271338	-0.039435
2300008B03Rik	ILMN_1224142	9.91461	9.87647	10.0288	9.97216	9.83849	9.64102	10.0172	10.0372	9.72356	9.85722	9.62568	9.68287	-0.242678	-0.0160117
2300008H03Rik	ILMN_2546104	7.95452	7.98295	8.04342	7.80053	8.00706	8.13017	7.90399	7.69454	7.72542	7.87742	7.99312	8.0351	0.225957	0.15467
2300009A05Rik	ILMN_1225386	11.1386	11.0729	11.2663	11.3649	11.3632	11.5262	11.4392	11.2169	11.0662	11.1973	11.2819	11.3097	0.1057	-0.0753333
2300009N04Rik	ILMN_1214255	9.53608	9.5171	9.77567	10.3527	9.79126	9.17757	9.56281	10.2205	9.51554	9.6582	9.09074	9.02303	-0.675199	-0.157499
2310001A20Rik	ILMN_2799667	10.9119	10.689	10.9377	10.8228	10.851	10.8922	10.8715	10.7864	10.7684	10.9022	10.8596	10.8892	0.0391083	-0.023925
2310001H12Rik	ILMN_1232900	9.52375	9.53688	9.67814	9.38015	9.56351	9.44275	9.37265	9.52975	9.4068	9.50187	9.37394	9.43621	0.00226583	0.126012
2310001H12Rik	ILMN_2720620	8.9495	8.6881	9.08516	8.93959	8.95552	8.82964	8.7333	8.6266	8.89817	8.57022	8.92242	8.75531	0.05047	0.0790533
2310001H17Rik	ILMN_2637165	8.49165	8.32029	8.67674	8.74121	8.4115	8.16564	8.59097	8.47311	8.32732	8.44498	8.27752	8.26227	-0.290977	-0.118307
2310002B06Rik	ILMN_2511867	10.6901	10.5931	10.638	10.3768	10.6117	10.5274	10.5038	10.5467	10.5119	10.5819	10.5876	10.5841	0.0727667	0.138033
2310002B06Rik	ILMN_2511868	10.6452	10.6522	10.8274	10.402	10.7205	10.6177	10.493	10.6721	10.5657	10.6891	10.7864	10.6122	0.13465	0.135183
2310002B06Rik	ILMN_2901363	7.37894	7.75182	7.59779	7.60776	7.68026	7.94575	7.68501	7.73305	7.41809	7.63904	7.41332	7.67729	0.0913117	0.0161983
2310002J21Rik	ILMN_1214782	10.0898	9.93844	10.2253	10.2078	10.0122	9.84718	9.90408	9.88559	9.66844	9.62148	9.27405	9.7013	-0.24294	0.16303
2310002L13Rik	ILMN_2742813	11.776	11.6792	11.7411	11.3342	11.5759	12.0315	11.5059	11.3342	11.4908	11.3713	11.7131	11.8297	0.43255	0.251483
2310003C23Rik	ILMN_1244393	10.4013	10.3993	10.6628	10.4929	10.3654	10.4695	10.4248	10.4669	10.3673	10.4132	10.3585	10.3473	-0.0327833	-0.0358833
2310003C23Rik	ILMN_2730729	10.3182	10.2907	10.3373	10.2776	10.3492	10.1991	10.2048	10.1555	9.97102	10.1411	9.94735	10.0855	-0.0713133	0.170737
2310003F16Rik	ILMN_1257360	12.8696	12.9722	13.1243	13.0251	13.1298	13.0681	13.0606	12.9834	12.9562	12.9173	13.1312	13.0309	0.0869333	0.000733333
2310003H01Rik	ILMN_1238640	10.3137	10.357	10.2056	10.2753	10.2091	10.0042	10.162	10.3329	10.0973	10.2945	9.93544	10.0158	-0.222128	0.0859917
2310003L22Rik	ILMN_1216813	9.64898	9.52847	9.50443	9.40846	9.4276	9.77607	9.77831	9.54558	9.45113	9.50585	9.52632	9.59827	0.0976158	-0.000920833
2310003L22Rik	ILMN_2747677	10.114	10.1062	10.1919	10.0353	10.2066	10.4027	10.0728	9.8944	10.0011	9.9977	10.1079	10.1743	0.201575	0.115542
2310003P10Rik	ILMN_2594567	7.84857	7.77342	7.79261	7.82288	7.82279	7.52116	7.664	7.6452	7.44904	7.54175	7.70355	7.48011	-0.0511442	0.195509
2310003P10Rik	ILMN_2746107	11.0684	11.1501	11.2434	11.0903	11.1949	10.745	10.9616	11.4227	10.781	11.1415	10.9052	10.919	-0.1372	0.1442
2310004I03Rik	ILMN_1245869	10.5311	10.514	10.7896	10.8255	10.7554	10.3006	10.471	10.7819	10.1921	10.3363	10.1729	10.0197	-0.291825	0.143942
2310004I24Rik	ILMN_1226476	10.1192	9.96589	10.0124	9.96828	10.04	9.95067	9.86125	9.92015	9.77169	9.82507	9.7705	9.79021	-0.0194458	0.185124
2310004L02Rik	ILMN_2666225	9.56157	9.35832	9.66797	9.41537	9.53857	9.32138	9.3352	9.10474	9.33474	9.36247	9.16216	9.18527	-0.139008	0.124208
2310004N11Rik	ILMN_2777175	9.50868	9.40159	9.45205	9.5585	9.67166	9.73457	9.59758	9.43713	9.31934	9.51039	9.50655	9.40115	0.0509708	0.0308575
2310004N24Rik	ILMN_2693587	9.83766	9.74538	9.87846	9.86759	9.72143	9.58012	9.62758	9.48081	9.52887	9.55803	9.53489	9.27286	-0.182894	0.122639
2310005C01Rik	ILMN_2477527	7.47887	7.6894	7.57398	7.57754	7.70955	7.65303	7.29013	7.22034	7.23168	7.40772	7.45477	7.41093	0.129476	0.249172
2310005E10Rik	ILMN_2616422	9.4468	8.94298	9.25224	9.07625	9.14965	9.02292	8.86087	9.02871	9.00727	8.95605	8.81272	8.71818	-0.123837	0.2047
2310005E10Rik	ILMN_2733753	11.5386	11.2633	11.3904	11.3678	11.4528	11.2207	11.3187	11.465	11.439	11.5015	11.2175	11.3381	-0.147983	0.0114833
2310005L22Rik	ILMN_2490820	11.9201	11.764	11.728	11.4464	11.7194	11.9449	11.477	11.4182	11.8958	11.5876	11.9525	12.0126	0.3683	0.199467
2310005N01Rik	ILMN_2730249	8.39199	8.59413	8.81622	8.53667	8.66638	8.32364	8.22742	8.10695	8.50298	8.17057	8.09144	8.36955	-0.0978667	0.191423
2310005N03Rik	ILMN_2693258	12.1211	11.951	12.0186	12.1535	12.1534	11.9637	12.1238	12.0668	12.0897	12.0097	11.6746	11.9352	-0.236342	-0.0190083
2310005O14Rik	ILMN_2774456	11.6308	11.6757	11.8802	11.8377	11.8699	11.8629	11.7076	11.7802	11.5674	11.8011	11.3506	11.4474	-0.174817	-0.00298333
2310006J04Rik	ILMN_2595857	9.06561	8.87195	9.01537	9.06769	9.06671	8.90041	8.99709	8.89647	8.90167	8.6607	8.82139	8.62099	-0.125858	0.0946358
2310007D07Rik	ILMN_1259535	9.45733	9.43283	9.54986	9.68612	9.41434	9.5467	9.54939	9.56414	9.39471	9.52215	9.48871	9.42154	-0.0524425	-0.103259
2310007D09Rik	ILMN_1217065	9.68861	9.73862	9.87163	9.32334	9.71022	9.86851	9.58711	9.39905	9.42091	9.61358	9.7988	9.66851	0.292372	0.226248
2310007F21Rik	ILMN_1238583	10.7645	10.6771	10.703	10.6986	10.8098	10.8535	10.7521	10.6539	10.619	10.9057	10.7839	10.8672	0.0910167	0.00661667
2310007F21Rik	ILMN_2892904	9.96626	9.99169	10.2124	9.55229	9.87974	10.156	9.80828	9.64143	9.40665	9.58924	9.5003	9.70651	0.198488	0.356782
2310007G05Rik	ILMN_1237606	11.0956	10.9653	11.1763	11.1014	11.1592	11.3605	11.2429	11.2	10.8091	11.1873	11.1545	11.1767	0.145392	-0.0118083
2310007O11Rik	ILMN_2465905	11.2508	11.3388	11.3089	11.1278	11.3354	11.3623	11.2598	11.4009	11.2977	11.2548	11.3539	11.4519	0.154342	0.0733083
2310008H04Rik	ILMN_2707363	10.669	10.6142	10.7744	10.4849	10.7844	10.7886	10.5704	10.655	10.5201	10.5179	10.6109	10.6322	0.153908	0.165875
2310008H04Rik	ILMN_2964816	8.14925	8.29795	8.25801	8.33855	8.47112	8.3113	8.11784	8.1636	8.14231	7.80911	8.07947	8.20132	0.0954108	0.204154
2310008H09Rik	ILMN_1225520	10.0283	10.1149	10.0917	9.95143	10.0515	10.1802	9.84148	9.87479	9.9175	10.0019	10.158	10.1346	0.229522	0.136822
2310008H09Rik	ILMN_2699624	9.03266	9.01792	9.12006	8.86862	9.10931	9.10497	8.73531	9.04208	8.77699	8.74497	9.01588	8.95018	0.242204	0.271824
2310008I22Rik	ILMN_1216777	8.68606	8.71413	8.7858	8.7017	9.09792	8.82516	8.63277	8.54293	8.4124	8.45471	8.65966	8.49476	0.109465	0.282308
2310008M10Rik	ILMN_2904961	13.7141	13.7199	13.9506	13.9361	13.9157	13.7497	13.7573	13.8887	13.6799	13.7423	13.7451	13.8088	-0.0110333	0.00433333
2310008M20Rik	ILMN_2660056	7.91329	7.95996	8.05635	8.01918	7.83589	7.65023	8.11076	8.21575	7.80994	7.75054	7.74477	7.66172	-0.237032	-0.0195583
2310009A05Rik	ILMN_2436608	11.4865	11.2522	11.4965	11.5978	11.4785	11.4227	11.5221	11.5606	11.547	11.4496	11.3397	11.2292	-0.198592	-0.123392
2310009B15Rik	ILMN_1229684	12.0345	11.8275	12.0263	12.046	12.0577	11.8501	12.0848	11.9184	11.9448	11.8619	11.9323	11.612	-0.186242	-0.0111417
2310009E04Rik	ILMN_2669361	9.67819	9.66829	10.0482	10.071	9.85897	9.40037	9.80145	10.0883	9.60195	9.66646	9.26638	9.07466	-0.538078	-0.050065
2310009E07Rik	ILMN_1224936	7.5104	7.58403	7.55876	7.71633	7.71593	7.70356	7.60829	7.57878	7.35294	7.64588	7.3703	7.46496	-0.06792	0.0225933
2310009M18Rik	ILMN_1247616	8.04078	8.11531	8.14636	8.55196	7.92537	8.10318	7.97276	8.51725	7.85719	8.03627	8.06092	7.75287	-0.132222	-0.0773917
2310009N05Rik	ILMN_2592266	10.6992	10.6915	10.896	11.0847	10.8497	10.7971	11.0164	11.0047	10.5869	10.7349	10.532	10.7841	-0.151325	-0.108925
2310010B21Rik	ILMN_2696360	7.88548	7.83665	7.80897	7.73386	7.71982	8.18557	7.6137	7.68766	7.72866	7.84984	7.76227	7.72275	0.158682	0.0824683
2310010G13Rik	ILMN_2644477	8.40184	8.51206	8.55317	8.13699	8.30143	8.02959	8.22496	8.32083	7.97109	8.29047	7.94408	8.08795	-0.135338	0.249232
2310010G13Rik	ILMN_2644480	7.93683	8.15551	8.11147	8.0655	8.00245	7.94841	7.87524	7.77974	8.00462	7.94898	7.66725	7.79998	-0.168372	0.0580117
2310010G13Rik	ILMN_2742136	9.12594	9.13457	9.20873	9.02756	9.03489	8.97519	9.09724	9.2091	9.04161	9.04461	8.88891	8.78114	-0.171008	0.0457117
2310010I15Rik	ILMN_2543974	11.5585	11.2184	11.4225	11.1628	11.5143	11.4641	11.2464	11.3174	11.1294	11.2009	11.077	11.2584	0.081625	0.245525
2310010I16Rik	ILMN_2601851	7.60386	7.6914	7.64606	7.5156	7.97626	7.62038	7.37681	7.57609	7.63422	7.5029	7.62	7.53521	0.0844808	0.249791
2310010J17Rik	ILMN_2454339	7.52571	7.57852	7.58015	7.80271	7.776	7.57007	7.65221	7.52062	7.60665	7.48409	7.50077	7.28937	-0.183012	-0.00967167
2310010M24Rik	ILMN_2596998	7.93991	7.7802	7.77271	7.70297	7.96902	7.88251	7.74172	7.81311	7.56834	7.90449	7.58315	7.63748	-0.0283333	0.166997
2310011G17Rik	ILMN_1249219	11.3537	11.2928	11.3589	11.5577	11.4606	11.1997	11.4931	11.4331	11.1292	11.0758	11.0267	11.0336	-0.227283	0.0550833
2310011J03Rik	ILMN_1219918	8.95	8.7304	8.98783	9.29742	9.05672	9.05769	9.01088	8.73655	8.76596	8.82033	8.66011	8.81326	-0.129961	-0.0612742
2310014B11Rik	ILMN_1227110	7.94403	7.94695	7.97257	7.88324	7.97781	7.8221	7.767	7.96381	7.83655	8.02071	7.62399	7.72125	-0.154428	0.0793883
2310014D11Rik	ILMN_2423372	10.1006	10.0259	10.1782	10.3446	10.215	10.1396	10.2759	10.1435	9.90203	10.1122	9.9345	9.92231	-0.159879	-0.0448492
2310014H01Rik	ILMN_1252831	13.2632	13.2816	13.3773	13.3621	13.3379	13.3474	13.3309	13.3732	13.242	13.3156	13.3288	13.3416	0.0266167	-0.0184167
2310014H19Rik	ILMN_2640348	10.0457	9.9212	10.2001	10.1659	10.0531	10.1455	10.1798	10.1078	9.75554	10.0652	10.0247	9.82088	-0.0445833	-0.0349433
2310014L17Rik	ILMN_2946672	7.9143	7.99721	8.30496	8.07956	8.07565	8.11211	8.06671	8.09011	7.96888	8.0304	8.1052	7.98627	0.0314725	-0.0406675
2310015A05Rik	ILMN_1237693	7.68603	7.52856	7.91404	7.91278	7.74303	7.63792	7.69663	7.73454	7.39568	7.78612	7.54254	7.43104	-0.160636	-0.0452625
2310015B20Rik	ILMN_2737747	9.55693	9.44142	9.603	9.93223	9.65222	8.94655	9.69172	9.84633	9.48589	9.39763	9.14209	9.05104	-0.580307	-0.0766775
2310015N07Rik	ILMN_2752408	11.6273	11.5132	11.6568	11.7164	11.5559	11.3955	11.6715	11.8212	11.4013	11.5537	11.1607	11.2002	-0.333592	-0.0202583
2310016A09Rik	ILMN_2713673	9.75737	9.63946	9.76516	10.0042	9.87758	8.89331	9.94162	9.8967	9.36328	9.7688	9.01721	8.83996	-0.852648	-0.0113383
2310016C08Rik	ILMN_1239221	8.50235	8.83908	8.81822	8.64773	8.62222	8.72194	8.39927	8.25726	8.59022	8.56803	8.71253	8.69419	0.158241	0.103238
2310016C08Rik	ILMN_2926198	11.1175	11.2668	11.4038	11.1711	11.1987	11.5987	11.0788	10.937	11.194	11.2555	11.3458	11.3751	0.265017	0.0194833
2310016C16Rik	ILMN_2625854	13.5775	13.5713	13.7022	13.4901	13.4894	13.6239	13.2869	13.5037	13.5124	13.4592	13.3423	13.639	0.0979167	0.108917
2310016C16Rik	ILMN_2625855	13.837	13.8503	14.0081	13.6704	13.8402	13.8383	13.6415	13.678	13.7927	13.729	13.8057	14.0384	0.185733	0.1341
2310016C16Rik	ILMN_2653166	13.7283	13.6218	13.742	13.6523	13.6799	13.6489	13.503	13.5366	13.4975	13.3657	13.5678	13.5779	0.093575	0.172042
2310016E02Rik	ILMN_1214401	10.0967	9.99265	10.2817	10.3104	10.1098	10.0422	10.065	10.1097	10.1915	10.1465	9.95782	10.0267	-0.169443	-0.111967
2310016E02Rik	ILMN_2885293	13.5332	13.5552	13.742	13.7408	13.742	13.5342	13.5559	13.5988	13.63	13.4948	13.4584	13.48	-0.114508	0.00475833
2310016F22Rik	ILMN_2622856	11.5109	11.4851	11.2061	8.979	11.6246	11.6781	9.01126	8.70348	10.8282	11.1715	11.5325	11.4368	1.55164	1.54271
2310016K04Rik	ILMN_1256843	8.21848	8.20596	8.16081	8.1112	8.16192	8.36147	8.31393	8.27559	7.97916	8.02479	8.03854	8.16213	0.08011	0.0881833
2310016M24Rik	ILMN_1249408	12.8382	12.8392	13.0023	13.1398	12.9876	12.8688	12.9814	12.9936	12.9348	13.081	12.815	12.6603	-0.252883	-0.145917
2310020F24Rik	ILMN_2631171	8.73773	8.63479	8.74615	8.21804	8.5921	8.67825	8.59313	8.28482	8.64776	8.66035	8.62463	8.53879	0.08407	0.125053
2310020H19Rik	ILMN_1250750	8.91295	8.84639	9.07824	9.02137	9.09027	9.03841	8.91583	8.92042	8.93692	9.10367	8.86138	8.98413	-0.0331408	-0.0445775
2310020H20Rik	ILMN_1234425	13.1103	13.3054	13.5098	13.5632	13.4212	13.5125	13.5523	13.4118	13.2809	13.3899	13.3614	13.4054	-0.0201417	-0.167608
2310020P08Rik	ILMN_2715152	7.97675	7.8318	8.00555	7.77074	8.06244	8.01218	7.8723	7.85594	7.89672	7.69745	7.71582	7.77089	0.0236608	0.147694
2310020P08Rik	ILMN_2715153	7.87968	7.9417	8.03422	7.70785	8.03415	7.85189	7.86441	7.48448	7.70819	7.8749	7.74123	7.66719	-0.0354008	0.163006
2310020P08Rik	ILMN_2734667	7.4449	7.44466	7.43609	7.47775	7.75726	7.39027	7.38727	7.42732	7.57226	7.30039	7.37194	7.51622	-0.00827417	0.114522
2310021P13Rik	ILMN_1217926	10.3862	10.5502	10.7278	10.5509	10.6986	10.6532	10.493	10.3785	10.1828	10.4831	10.5253	10.4091	0.10175	0.11755
2310022A10Rik	ILMN_1227904	11.0375	11.2272	11.1835	10.9586	11.077	11.3429	10.9363	10.9157	10.8227	10.9405	10.996	11.1182	0.237842	0.199375
2310022A10Rik	ILMN_3004931	8.24545	8.02643	8.25926	7.97006	8.62999	8.44039	8.00226	7.87621	7.96207	7.79146	8.07694	8.16902	0.297321	0.369161
2310022B05Rik	ILMN_1257333	11.7489	11.6821	11.8965	11.7202	11.7155	11.3432	11.6345	11.8121	11.5905	11.6676	11.2531	11.2878	-0.3585	0.0623
2310022K01Rik	ILMN_1235574	8.42488	8.57349	8.42539	8.23879	8.55057	8.72111	8.49238	8.07164	8.54301	8.34832	8.56009	8.38749	0.150605	0.110688
2310022K01Rik	ILMN_1242680	9.26775	9.23363	9.16596	8.7119	9.40576	9.62294	9.02385	8.72853	8.75385	9.15115	9.07415	9.2836	0.416709	0.392193
2310022M17Rik	ILMN_1238389	8.64393	8.36694	8.59079	8.4607	8.51034	8.49334	8.41449	8.10367	8.13846	8.09327	8.31918	8.21629	0.0662067	0.23034
2310022M17Rik	ILMN_1254565	9.62017	9.49421	9.49929	9.36601	9.5333	9.65043	9.47919	9.39239	9.27245	9.26769	9.1457	9.19414	-0.016245	0.202892
2310024N18Rik	ILMN_2426115	9.61364	9.67075	9.87104	9.7321	9.55381	9.81825	9.91394	9.52791	9.62448	9.83837	9.71212	9.5342	-0.0890325	-0.164489
2310028O11Rik	ILMN_2440183	7.67086	7.7192	7.91824	8.04738	7.67782	7.9061	7.71311	7.88923	7.65358	7.66983	7.60966	7.60532	-0.0639483	-0.0816817
2310030D15Rik	ILMN_2543991	7.71764	7.69266	7.72385	7.71103	7.87517	7.74204	7.55733	7.72216	7.77838	7.62094	7.72893	7.85733	0.10918	0.0949033
2310030G09Rik	ILMN_1258594	9.87166	9.83081	9.98877	10.1394	10.1528	9.81598	9.9973	9.96182	9.95774	9.97909	9.86513	9.94541	-0.142876	-0.0666258
2310031L18Rik	ILMN_1247268	8.56302	8.16246	8.31564	7.88091	8.39248	8.46594	7.93019	7.98384	8.06014	8.03896	8.26107	8.30414	0.366167	0.395103
2310031L18Rik	ILMN_1258242	8.31429	8.19773	8.20537	7.89933	8.20521	8.62425	7.81898	7.94599	7.68164	7.91983	7.97547	8.17892	0.429602	0.409132
2310031L18Rik	ILMN_2755434	8.33076	8.35247	8.30703	7.90087	8.259	8.43443	7.80194	7.91223	8.07344	7.97981	8.2228	8.07543	0.305205	0.375062
2310032D16Rik	ILMN_2601884	10.0428	9.86448	10.1514	9.90438	9.98651	10.2378	9.80176	10.065	9.7948	9.92195	9.8211	9.85084	0.114191	0.108874
2310032M22Rik	ILMN_2550291	9.9352	10.0436	9.85323	9.64599	9.63366	9.68247	9.64703	9.86445	9.46255	9.81369	9.47282	9.64788	-0.0412583	0.228505
2310033F14Rik	ILMN_1219840	11.959	11.9335	12.1464	12.036	12.0212	11.6846	12.0332	12.2802	11.7938	11.9165	11.6208	11.5315	-0.332575	0.0263583
2310033P09Rik	ILMN_1232120	9.48697	9.69008	9.80669	9.7101	9.70094	9.64232	9.92837	9.77205	9.49492	9.67482	9.57254	9.53338	-0.119306	-0.0760558
2310033P09Rik	ILMN_2751887	8.39022	7.99472	8.06814	8.29394	8.15416	8.2574	8.33443	8.38032	8.10415	7.98771	7.96594	7.79615	-0.173561	-0.0003575
2310034L04Rik	ILMN_1255657	8.68277	8.76817	8.90623	8.66777	8.62542	8.7533	8.69782	8.93061	8.39298	8.6189	8.27502	8.49538	-0.0864675	0.0977525
2310035C23Rik	ILMN_2642411	8.59019	8.52405	8.72927	8.55363	8.73574	8.74351	8.49089	8.55431	8.29989	8.60717	8.32071	8.5919	0.064145	0.128765
2310035K24Rik	ILMN_2646771	9.91498	9.66484	9.75632	9.71627	9.62941	9.69351	9.7843	9.59212	9.56443	9.63562	9.46074	9.42693	-0.148095	0.061255
2310035N23Rik	ILMN_2429816	7.5696	7.49568	7.66999	7.66873	7.62772	7.61253	7.39468	7.42722	7.49369	7.4445	7.50083	7.47385	0.02867	0.0639333
2310036D04Rik	ILMN_2649478	8.67516	8.66253	8.71201	8.47529	9.10113	8.92485	8.68792	8.52545	8.32384	8.57708	8.72136	8.61502	0.237711	0.296907
2310036D22Rik	ILMN_1231096	9.48052	9.27117	9.15818	9.2147	9.28443	9.07884	9.36579	9.158	8.76612	9.00448	8.63785	8.73807	-0.269519	0.257601
2310036I02Rik	ILMN_2524489	8.56616	8.63073	8.54087	8.37478	8.53784	8.75732	8.27576	8.36255	8.31627	8.60904	8.4576	8.39556	0.142864	0.184281
2310036O22Rik	ILMN_1229716	13.6904	13.6901	13.824	13.6791	13.8802	13.839	13.7338	13.7214	13.6481	13.6969	13.7037	13.785	0.086425	0.0640917
2310037I24Rik	ILMN_1230221	10.2676	10.3354	10.3069	10.0644	10.2447	10.4533	10.0512	9.87734	9.51543	10.0046	9.90448	10.098	0.243019	0.373659
2310037I24Rik	ILMN_2625058	11.1762	11.3439	11.427	11.0472	11.2901	11.6469	11.1912	11.048	11.0825	11.3492	11.1867	11.3781	0.236375	0.102542
2310037I24Rik	ILMN_2711229	8.09053	7.84668	7.89441	7.83112	7.99173	8.22368	7.96853	7.75208	7.74181	8.15699	7.90496	7.89389	0.0828975	0.0517008
2310037I24Rik	ILMN_2879506	13.8933	13.918	13.9276	13.7144	13.8888	13.8771	13.7144	13.6771	13.5814	13.6647	13.7334	13.9059	0.170075	0.231308
2310037P21Rik	ILMN_3160486	7.94216	7.71539	7.66454	7.57359	7.56247	8.04671	7.85732	7.51852	7.68822	7.9391	7.41687	7.72881	-0.0337608	-0.0245508
2310038D14Rik	ILMN_2497293	7.4388	7.19456	7.50177	7.37539	7.49735	7.46082	7.60115	7.41412	7.36619	7.3593	7.45014	7.36176	-0.0012675	-0.0486042
2310038H17Rik	ILMN_2705570	9.58669	9.46372	9.33809	9.4036	9.46718	9.33368	9.52737	9.52273	9.34774	9.24283	9.29719	9.12242	-0.129288	0.125478
2310038K02Rik	ILMN_1241754	7.46241	7.54379	7.46952	7.36904	7.75245	7.70592	7.45448	7.1646	7.26545	7.4626	7.59437	7.56766	0.234758	0.198324
2310039E09Rik	ILMN_2897214	10.6089	10.6093	10.7866	10.5236	10.7047	10.194	10.7064	10.6117	10.5591	10.5282	10.2382	10.2226	-0.361058	0.0616417
2310039H08Rik	ILMN_2619836	10.4959	10.5183	10.6108	10.6736	10.6859	10.6835	10.7998	10.728	10.6566	10.5949	10.4517	10.4421	-0.155458	-0.114525
2310040A07Rik	ILMN_1237485	8.58453	8.64909	8.75484	9.3002	9.02822	8.55223	8.76756	9.18374	8.45379	8.48855	8.66096	8.24143	-0.267652	0.00142167
2310040B03Rik	ILMN_2477729	8.09011	8.302	8.15459	8.36205	8.18853	8.14718	8.09269	8.09441	8.11283	8.36807	8.01833	8.12674	-0.136493	-0.0403633
2310040C09Rik	ILMN_1256927	8.1123	8.04167	8.13768	8.10975	8.19736	8.26082	7.90641	8.08527	7.71168	7.85945	8.12686	7.87546	0.190891	0.220288
2310041H06Rik	ILMN_2629030	11.4486	11.4375	11.5976	11.6756	11.4977	11.3396	11.5038	11.5655	11.4278	11.4125	11.0964	11.1424	-0.312125	-0.0436583
2310042D19Rik	ILMN_2957987	7.26618	7.38084	7.27918	7.19101	7.72568	7.60583	7.1631	7.29477	7.01447	7.27264	7.22996	7.3007	0.218525	0.297262
2310042G06Rik	ILMN_2754997	13.4697	13.4719	13.5118	13.2047	13.3922	13.6739	13.5804	13.3838	13.3749	13.5303	13.4713	13.6636	0.180358	0.022025
2310042L06Rik	ILMN_1226712	9.1478	9.13111	9.09645	9.10763	9.05531	9.12984	9.03849	9.23572	9.03405	9.07141	9.15691	8.95775	0.018605	0.0485117
2310042M24Rik	ILMN_2598532	9.47907	9.23997	9.41892	9.10842	9.36231	9.41514	9.03449	9.36196	9.09127	9.19541	9.15589	9.38101	0.209949	0.253052
2310042N02Rik	ILMN_1231048	7.71625	7.64445	7.87485	7.62779	7.79906	7.77846	7.48717	7.53452	7.56269	7.44009	7.57441	7.65656	0.140375	0.190485
2310043D08Rik	ILMN_1246709	7.63888	7.68154	7.54958	7.36786	7.41061	7.70951	7.47394	7.42998	7.56476	7.49175	7.50643	7.5017	0.0979692	0.102433
2310043D08Rik	ILMN_2661412	7.9371	7.91428	7.80718	7.54964	7.85885	7.99063	7.75957	7.50379	7.58842	7.52723	7.67781	7.65327	0.167688	0.297195
2310043J07Rik	ILMN_2684465	7.54976	7.63591	7.57203	7.33296	7.59787	7.70571	7.21469	7.21998	7.2933	7.28091	7.65046	7.41583	0.310202	0.314048
2310043N10Rik	ILMN_2493030	11.02	10.7859	10.6428	10.7243	10.3529	10.4524	11.2548	10.871	10.5979	10.4849	10.3881	10.318	-0.379308	-0.045875
2310043N13Rik	ILMN_2609772	7.68627	7.65047	7.82951	7.69871	7.67736	7.94816	7.70734	7.72513	7.59322	7.4878	7.60397	7.77085	0.152559	0.0495992
2310044G17Rik	ILMN_2689138	9.87647	9.88116	9.87453	9.38174	9.76938	9.90158	9.73247	9.62123	9.64799	9.71283	9.81669	9.99881	0.286936	0.223579
2310044H10Rik	ILMN_1247131	11.3058	11.3303	11.3661	11.2855	11.3354	11.36	11.411	11.2145	11.1401	11.3546	11.3725	11.0994	-0.0205	0.0260333
2310044H10Rik	ILMN_2783457	12.1891	12.0274	12.2463	12.1375	12.2068	12.0894	12.3241	12.226	12.1126	12.2079	12.1028	12.0123	-0.127358	-0.054425
2310045B01Rik	ILMN_1251766	9.60996	9.60822	9.67511	10.0361	9.72618	9.51574	9.77261	9.66205	9.52607	9.64953	9.45401	9.26122	-0.335754	-0.0979575
2310045K21Rik	ILMN_2544674	8.32586	8.28326	8.17676	8.01835	8.24782	8.33995	8.02589	8.19247	7.9805	8.30581	8.13103	8.1933	0.138789	0.203009
2310045N01Rik	ILMN_1236577	10.3617	10.4141	10.6618	10.8062	10.4354	10.2058	10.1062	10.3851	10.2079	10.2252	10.1844	10.0042	-0.204908	0.0673583
2310046G15Rik	ILMN_1246127	8.67031	8.95751	8.9631	8.98651	8.83378	8.69279	8.77105	8.66748	8.31326	8.44994	8.71445	8.65018	0.0556167	0.190343
2310046M24Rik	ILMN_1239154	9.44872	9.75467	9.74061	9.57496	9.75418	9.66034	9.44832	9.45742	9.30579	9.73378	9.52992	9.48096	0.0413608	0.136811
2310046O06Rik	ILMN_2651698	8.56906	8.43966	8.48222	8.33576	8.53076	8.38289	8.22311	8.48988	8.16898	8.01922	8.27895	8.20348	0.101673	0.326393
2310047A01Rik	ILMN_2675922	13.262	13.1219	13.2318	13.335	13.091	12.652	13.2439	13.347	13.0871	13.29	12.9576	12.5979	-0.503167	-0.0807
2310047B19Rik	ILMN_2716692	8.84267	8.89253	8.89069	8.73869	8.92595	8.55646	8.73546	8.79205	8.82305	8.62549	8.60114	8.63437	-0.133349	0.156377
2310047B19Rik	ILMN_2716693	9.0333	9.02585	9.08178	9.0497	9.12123	8.8767	8.94786	8.95438	8.9106	8.9596	9.03839	8.90731	-0.02614	0.0931867
2310047C04Rik	ILMN_2942314	8.3106	8.4322	8.37391	8.12129	8.2492	8.35375	8.16895	8.25861	8.1474	8.09833	7.9596	8.15416	0.0218442	0.196674
2310047C17Rik	ILMN_1258578	10.1149	9.99097	10.128	10.3455	10.0953	9.88223	10.2404	10.4649	9.94395	10.4356	9.88889	9.82952	-0.374482	-0.174306
2310047C21Rik	ILMN_1225109	7.41985	7.4273	7.46921	7.32971	7.76806	7.5718	7.43799	7.44548	7.53187	7.55123	7.55063	7.60724	0.113857	0.0757033
2310047D13Rik	ILMN_2909105	10.887	10.8439	10.9487	10.6642	10.9692	11.3179	10.8224	10.6299	10.7968	10.7889	11.0135	11.2984	0.441858	0.131958
2310047H23Rik	ILMN_2655250	9.28038	9.04104	9.19764	9.07408	9.08325	9.22293	9.31304	8.97983	8.83163	8.8207	8.76248	8.81216	-0.0773392	0.125027
2310047H23Rik	ILMN_2923736	13.4046	13.3442	13.5479	13.6008	13.5449	13.3671	13.5164	13.6094	13.3529	13.4934	13.2295	13.1505	-0.241842	-0.0596417
2310047I15Rik	ILMN_1256699	8.65282	8.51752	8.66114	8.5835	8.46658	8.22905	8.43638	8.58207	8.49204	8.68186	8.24351	8.07976	-0.364338	-0.002805
2310047K21Rik	ILMN_1238880	7.74384	7.63969	7.85237	7.93243	7.90697	7.55335	7.77978	7.82849	7.7532	7.75634	7.63252	7.35529	-0.291717	-0.0419375
2310047L21Rik	ILMN_1260397	9.67159	9.5525	9.7075	9.75104	9.77053	9.59498	9.52113	9.60815	9.34129	9.61654	9.47832	9.59682	-0.000793333	0.107373
2310047M10Rik	ILMN_2645763	9.7123	9.58907	9.88632	9.84114	9.64096	9.39002	9.63414	9.78116	9.24042	9.61657	9.29413	9.27958	-0.261824	0.0643758
2310047M10Rik	ILMN_2946608	10.0512	9.93966	10.1509	10.0207	10.0244	9.78829	9.97724	9.97512	9.92047	10.0511	9.80329	9.50117	-0.294794	0.0127092
2310047O13Rik	ILMN_1259004	8.58618	8.65557	8.37632	8.28631	8.20382	8.66965	8.60717	8.45285	8.46954	8.5054	8.39777	8.56483	0.0769783	0.0147517
2310047O13Rik	ILMN_1259621	9.33613	9.21174	9.28614	9.05133	9.15842	9.55604	9.06261	9.05347	8.99811	9.08303	9.0734	9.20719	0.230107	0.18666
2310050B20Rik	ILMN_2640203	10.7357	10.6835	10.8856	10.6174	10.7139	10.9774	10.6362	10.3948	10.6219	10.6326	10.7392	10.7989	0.211475	0.0840083
2310051D06Rik	ILMN_2646123	8.32422	8.21872	8.34086	8.0855	8.26178	8.66398	8.16896	8.04365	8.13157	8.1258	8.40983	7.83686	0.175599	0.140282
2310051E17Rik	ILMN_2430906	9.71537	9.60782	9.76805	9.59068	9.61304	9.58252	9.70755	9.62045	9.45737	9.57715	9.25949	9.40172	-0.168611	0.0622225
2310051F07Rik	ILMN_2476341	11.4952	11.628	11.7511	11.7978	11.7579	11.872	11.7792	11.6512	11.3506	11.6053	11.5636	11.6442	0.0600417	-0.00619167
2310051N18Rik	ILMN_2670601	9.58725	9.4332	9.53612	9.36189	9.61899	9.87425	9.53863	9.15085	9.38367	9.57728	9.29174	9.59618	0.122022	0.0811125
2310056B04Rik	ILMN_2499305	9.81357	9.69205	9.82545	9.88453	9.76369	9.63277	9.77277	9.91132	9.51224	9.58426	9.33152	9.45624	-0.21494	0.0679867
2310056P07Rik	ILMN_2987107	13.3795	13.2012	13.2077	13.1332	13.3907	13.2879	13.2028	12.9598	12.917	13.0874	13.1131	13.0146	0.0534333	0.2387
2310057D15Rik	ILMN_1233630	11.1343	11.0532	11.2604	11.0261	11.1512	11.6032	11.0885	10.9568	11.1329	11.1353	11.3646	11.4105	0.363733	0.0172
2310057G13Rik	ILMN_1244187	10.4579	10.1032	10.1316	10.2047	10.3698	10.3994	10.2684	9.81712	9.97698	10.1803	10.2149	9.99117	0.0442283	0.152705
2310057G13Rik	ILMN_2638781	10.2254	10.0866	10.1424	10.0467	10.0848	10.0874	9.92651	9.86262	9.97786	9.90924	10.0517	10.0762	0.106689	0.167189
2310057H16Rik	ILMN_2718217	13.7623	13.6102	13.6206	13.3877	13.5638	13.9695	13.6422	13.552	13.3786	13.4383	13.8871	13.837	0.436167	0.183733
2310057K05Rik	ILMN_1257434	7.43051	7.52482	7.69385	7.54579	7.7182	7.91017	7.50338	7.60518	7.75777	7.63968	7.66866	7.65898	0.134282	-0.0538117
2310058A11Rik	ILMN_2678502	9.08872	9.09035	9.07155	8.9882	8.88627	9.27516	9.04879	9.10441	8.69062	8.84891	8.95716	9.12808	0.226003	0.12765
2310058J06Rik	ILMN_1219016	12.887	12.8569	12.982	13.082	12.7575	12.5647	12.8033	12.8365	12.4137	12.4619	12.1226	12.3284	-0.351658	0.143575
2310058J06Rik	ILMN_2732997	8.87176	9.08155	9.0054	9.23471	8.92343	9.02708	8.72989	8.7393	8.36277	8.74074	8.41497	8.75908	-0.0333175	0.191886
2310058J06Rik	ILMN_2732998	9.08701	9.09711	9.26062	9.29182	9.08077	9.06888	8.90272	9.08998	8.80429	9.10924	8.93143	8.79995	-0.0935975	0.0612792
2310061A22Rik	ILMN_2633275	10.0143	9.64127	9.77836	9.42425	9.75032	10.1733	9.84584	9.62201	9.46581	9.7046	9.86306	9.7276	0.311195	0.191838
2310061C15Rik	ILMN_2703204	9.54581	9.57072	9.52106	9.27184	9.4832	9.48086	9.49206	9.21379	9.36208	9.31445	9.5908	9.62415	0.205163	0.173136
2310061F22Rik	ILMN_2755511	10.7409	11.0238	11.0066	11.0496	11.2147	11.1384	10.9338	10.695	10.6019	10.7205	10.9569	10.9767	0.19755	0.166683
2310061F22Rik	ILMN_2860725	8.90534	8.9666	8.98873	8.83626	8.90793	9.02838	8.69115	8.83346	8.89211	8.77214	8.76826	8.80825	0.0703817	0.128708
2310061I09Rik	ILMN_2672035	7.94465	7.97568	7.98415	8.09246	7.88644	8.32369	8.05182	7.90476	7.87847	7.99346	7.84034	8.12482	0.0922308	-0.0684625
2310061J03Rik	ILMN_2701750	9.60996	9.67079	9.80984	9.78799	9.80789	9.35406	9.79479	9.87745	9.66612	9.83994	9.29712	9.4074	-0.41935	-0.0759967
2310061N23Rik	ILMN_2762944	9.1811	9.09347	9.31082	9.2045	9.35566	11.3371	8.86604	8.98053	8.94448	9.05844	11.4132	10.2064	1.9672	0.191712
2310065K24Rik	ILMN_1254027	11.599	11.6029	11.5891	11.5053	11.576	11.5958	11.4971	11.6122	11.3632	11.3379	11.401	11.2485	-0.010775	0.166758
2310065K24Rik	ILMN_2688834	11.431	11.3412	11.362	11.2427	11.2564	11.0928	11.1056	11.1107	11.0245	11.0528	11.1181	11.0992	-0.00303333	0.236467
2310066E14Rik	ILMN_1235324	9.12955	9.179	9.13887	9.06634	9.42373	9.33016	9.05168	9.03108	8.85728	9.00976	8.92025	9.04061	0.100742	0.247828
2310066I18Rik	ILMN_1219565	8.09674	7.82266	7.94718	7.83814	8.14925	8.05918	8.0778	7.92437	7.73964	7.74377	7.96629	7.92996	0.135306	0.173046
2310066N05Rik	ILMN_2639271	12.767	12.7159	12.7945	12.615	12.8308	12.8985	12.6901	12.7979	12.7901	12.8392	12.7686	12.8435	0.103267	0.0376333
2310066N05Rik	ILMN_2745841	10.4031	10.3596	10.4896	10.296	10.4419	10.5373	10.4486	9.99883	10.1093	10.2758	10.164	10.2192	0.0244083	0.119108
2310067B10Rik	ILMN_1245489	9.15132	8.945	9.04346	9.2258	9.1876	8.9624	9.13706	8.93699	8.90885	9.19329	9.1235	8.90789	-0.11832	-0.02161
2310067E08Rik	ILMN_2733356	11.0349	11.0002	11.1624	11.1235	11.068	10.9757	11.1028	11.1265	11.059	11.0442	10.7756	11.0186	-0.159075	-0.0480083
2310069P03Rik	ILMN_1254444	10.0405	10.1337	10.0451	9.7184	9.96495	10.151	10.0172	9.95878	10.0095	10.0262	9.98506	10.0633	0.123628	0.103558
2310073E15Rik	ILMN_3084818	9.66944	9.56241	9.43595	9.25486	9.64376	9.79522	9.44959	9.07516	9.37932	9.48549	9.45645	9.4118	0.162175	0.232888
2310075A12Rik	ILMN_2631192	10.1367	10.018	10.0127	9.88174	10.097	9.92606	10.0334	10.215	9.86037	9.91208	9.75417	9.95059	-0.0449575	0.162002
2310075E07Rik	ILMN_2498471	13.4011	13.4541	13.4048	13.4802	13.3275	13.3327	13.4637	13.2224	13.0744	13.1597	13.0932	13.2561	-0.0671667	0.0997333
2310075M15Rik	ILMN_2498851	10.3791	10.4535	10.3043	10.4876	10.45	10.0655	10.5533	10.7255	10.0606	10.2078	10.1861	9.90376	-0.275538	0.100208
2310079F23Rik	ILMN_2990041	7.74787	7.60775	7.72046	7.61284	7.75351	7.93379	7.53419	7.4374	7.47927	7.67217	7.41857	7.55047	0.0596592	0.128426
2310079N02Rik	ILMN_2635801	10.4671	10.5045	10.5695	10.5776	10.5565	10.4062	10.5141	10.5731	10.3082	10.5308	10.3172	10.2451	-0.159842	0.0266917
2310079P03Rik	ILMN_1218128	11.4898	11.5283	11.6764	11.4622	11.6743	11.5113	11.5329	11.5157	11.3894	11.3011	11.3897	11.4329	0.0232333	0.142733
2310079P12Rik	ILMN_2759792	10.8593	10.6791	10.6015	10.7817	10.8518	10.6635	10.7376	10.5156	10.5077	10.6793	10.4218	10.2182	-0.242075	0.120158
2310081J21Rik	ILMN_1259213	8.24004	8.00226	8.08279	7.95872	8.13889	8.35688	8.09859	8.00489	7.83986	7.95925	7.90104	8.01117	0.125592	0.162958
2400001E08Rik	ILMN_2673380	11.4068	11.3247	11.3453	11.1591	11.1925	11.1857	11.0639	11.0298	11.1842	11.1697	11.1169	10.9125	-0.072525	0.163775
2400003B06Rik	ILMN_2720740	9.48848	9.67002	9.46036	9.7243	9.54021	9.46069	9.54362	9.23573	8.90377	9.33191	9.24982	9.26039	-0.0522667	0.190337
2400003B06Rik	ILMN_2981871	14.2504	14.088	14.2396	14.2069	14.3453	14.2051	14.2755	14.247	14.1132	14.0912	14.1508	14.2911	0.0439667	0.0562
2400003C14Rik	ILMN_1260112	9.68306	9.47722	9.40803	9.50459	9.38874	9.40599	9.54163	9.63506	8.92838	9.52615	9.35608	9.32959	-0.0113008	0.141153
2400003C14Rik	ILMN_2749955	8.26762	8.54434	8.34548	8.45733	8.50218	8.50848	8.35532	8.3833	8.14233	8.3123	8.04181	8.09883	-0.100447	0.121227
2400003C14Rik	ILMN_2976120	12.4299	12.4641	12.5736	12.5489	12.3538	12.3537	12.4833	12.4868	12.3739	12.4764	12.2833	12.3388	-0.145358	-0.0546917
2400003N08Rik	ILMN_2609948	12.7218	12.6475	12.7066	12.5356	12.58	12.5669	12.6955	12.8111	12.5308	12.7161	12.6195	12.4081	-0.088	0.0302667
2400006A19Rik	ILMN_1241910	10.7855	10.588	10.5965	10.6547	10.7364	10.6613	10.7608	10.452	10.3819	10.5992	10.3836	10.379	-0.124517	0.10415
2400006A19Rik	ILMN_1254132	9.2353	8.93818	8.91455	9.3128	8.99679	9.19365	9.03673	8.5433	8.77143	8.68618	8.86757	8.95061	0.0521583	0.104972
2400006N03Rik	ILMN_1247991	7.72731	7.97152	7.93875	7.76215	7.84119	7.57534	7.80239	7.61116	7.50011	7.58693	7.53896	7.74673	-0.0425517	0.183778
2400006N03Rik	ILMN_2524776	8.46066	8.32046	8.55644	8.33218	8.68002	8.29461	8.33708	8.4055	8.28634	7.9967	8.26218	8.00397	-0.051155	0.248972
2400007G07Rik	ILMN_1225042	12.1795	12.11	12.2439	11.9574	12.1425	12.0267	12.0389	12.0949	12.0025	12.0002	12.0167	11.9714	0.00518333	0.14425
2400009B11Rik	ILMN_2682778	8.17185	8.31593	7.8749	8.02871	8.11465	8.25473	7.75107	7.87321	7.92339	7.77774	8.00285	7.7428	0.129899	0.330582
2400009B11Rik	ILMN_2778094	9.57994	9.2594	9.33374	9.19253	9.39815	9.35223	9.25064	8.98154	9.18098	9.04959	9.2544	9.23433	0.111885	0.244062
2400010C15Rik	ILMN_1247777	13.0498	12.9537	13.0832	12.9728	12.937	13.199	13.0605	12.9133	12.9269	13.1502	13.0845	13.1118	0.104167	-0.0474333
2400010D15Rik	ILMN_1250418	10.3334	10.2895	10.4385	10.1737	10.409	10.4159	10.3857	10.3272	10.2564	10.3545	10.2992	10.2844	0.0405917	0.0513917
2400010D15Rik	ILMN_2747331	10.3674	10.4293	10.5441	10.3141	10.4615	10.4542	10.4179	10.3587	10.3815	10.4621	10.2405	10.4508	-0.0120667	0.0255
2400010G15Rik	ILMN_2655144	10.3382	10.2654	10.4474	10.5208	10.481	10.1762	10.3571	10.5426	10.0351	10.5728	9.97786	9.87461	-0.361893	-0.00991667
2410001C21Rik	ILMN_2596259	10.4294	10.3773	10.4794	10.3721	10.3617	10.2017	10.1593	10.3094	10.1553	10.2938	10.1434	10.0812	-0.103025	0.144342
2410001C21Rik	ILMN_2845974	10.2684	10.2098	10.1531	10.0394	10.408	10.3898	10.1186	10.0792	9.87722	10.1219	10.0746	9.87782	0.0747933	0.25612
2410001C21Rik	ILMN_2845980	10.5292	10.4099	10.3895	10.2458	10.3912	10.4562	10.4146	10.5116	10.2988	10.2921	10.2213	10.1028	-0.052725	0.130608
2410001E19Rik	ILMN_2718974	10.7335	10.6759	10.6788	10.4488	10.5358	10.6919	10.6303	10.5988	10.6446	10.5499	10.6742	10.7117	0.1242	0.08
2410001H17Rik	ILMN_2773422	10.9349	10.8714	11.0134	10.9772	10.9279	10.75	10.9983	10.9364	10.7368	10.8607	10.632	10.5812	-0.23885	0.01815
2410002F23Rik	ILMN_2629648	9.32728	9.26934	9.3704	9.4334	9.16498	9.54437	9.44104	9.16571	9.04348	8.98448	9.5261	9.27355	0.222407	0.0282667
2410002F23Rik	ILMN_2965641	9.16531	9.07572	9.11115	9.16449	9.20584	9.3178	9.0448	9.02366	8.99884	9.05919	9.23237	9.23737	0.195683	0.0821267
2410002I01Rik	ILMN_2775300	7.85345	7.845	7.95276	7.99428	7.95623	7.69252	7.91583	7.68746	7.74132	7.68589	7.70124	7.8976	-0.0705433	0.0505633
2410002O22Rik	ILMN_2697092	8.87312	8.78335	8.64177	8.49342	8.74822	8.80391	8.46408	8.37082	8.43831	8.30638	8.33803	8.56729	0.144196	0.376016
2410003B16Rik	ILMN_1218247	12.7984	12.6918	12.9139	12.867	12.7076	12.6108	12.685	13.1698	12.6326	12.7799	12.6827	12.5633	-0.122192	-0.008525
2410003B16Rik	ILMN_2431965	10.8082	10.8054	11.0032	11.1098	10.8791	10.7967	10.8659	11.1231	10.4659	10.6296	10.6659	10.5564	-0.0948	0.0631
2410003K15Rik	ILMN_1241506	12.2958	12.3045	12.4437	12.3764	12.4246	12.3968	12.4847	12.3016	12.2504	12.4529	12.1702	12.1972	-0.136367	-0.0494667
2410003K15Rik	ILMN_2590366	7.79458	7.59806	7.88132	7.5823	7.71459	7.60336	7.46981	7.62516	7.42999	7.63676	7.50251	7.62484	0.0471883	0.172695
2410003P15Rik	ILMN_1236994	9.19461	9.00842	9.16542	9.02696	9.21877	9.38293	9.31173	9.14179	8.97348	9.12051	9.049	9.24693	0.118117	0.03243
2410003P15Rik	ILMN_2687534	7.77648	7.7428	7.55498	7.79708	7.80343	7.94876	7.6802	7.48414	7.24313	7.62278	7.64554	7.73097	0.189292	0.188439
2410003P15Rik	ILMN_2870950	10.6569	10.6054	10.6758	10.4259	10.4762	10.4249	10.4915	10.4731	10.4646	10.5387	10.4681	10.4908	-0.0189083	0.099325
2410004B18Rik	ILMN_2639035	9.44087	9.40723	9.16347	9.51804	9.44794	9.87755	9.44037	9.29169	9.24417	9.22937	9.35118	9.55415	0.236306	0.0740258
2410004C24Rik	ILMN_2691706	8.86216	8.69427	8.88305	8.94985	8.90419	9.30942	8.583	8.45218	8.57469	8.71885	8.98256	8.80591	0.326032	0.113609
2410004H02Rik	ILMN_1245112	8.77468	9.03596	9.04986	9.06062	9.0464	9.15278	9.27097	8.9624	8.88268	8.9198	8.89125	8.56344	-0.164361	-0.0811708
2410004L22Rik	ILMN_2749747	9.47589	9.55573	9.70044	9.42526	9.63673	9.74242	9.60316	9.27127	9.40182	9.38186	9.6187	9.66788	0.223308	0.103092
2410005G18Rik	ILMN_2568998	7.72548	7.79902	7.94398	7.69171	7.69665	7.82658	7.59156	7.71248	7.55224	7.70898	7.55371	7.73037	0.0674308	0.104261
2410005H09Rik	ILMN_1228583	7.42646	7.43478	7.4678	7.46291	7.2303	7.47397	7.31239	7.39052	7.56934	7.23817	7.28267	7.28868	-0.0472625	-0.0318558
2410005K17Rik	ILMN_2681604	11.4132	11.4145	11.595	11.854	11.5513	11.4034	11.6106	11.7767	11.5413	11.4222	11.5314	11.2464	-0.213292	-0.147358
2410005K20Rik	ILMN_2605094	11.3653	11.4047	11.5176	11.1283	11.3244	11.568	11.0621	11.2654	11.1964	11.1864	11.4835	11.3991	0.340233	0.2215
2410005K20Rik	ILMN_2605096	11.9572	11.9138	12.0993	11.9072	11.8205	12.1657	11.7661	11.8036	11.7106	11.9244	11.9705	12.138	0.264325	0.0700917
2410005O16Rik	ILMN_2987015	7.38063	7.38697	7.53254	7.67887	7.67948	7.46849	7.58981	7.49108	7.25561	7.28053	7.20491	7.53117	-0.0496817	0.031155
2410006F12Rik	ILMN_1249116	10.0138	9.8215	9.84331	9.83777	9.94928	10.1025	9.71388	9.75261	9.73201	9.85948	9.65915	9.62292	0.00907167	0.142408
2410006H16Rik	ILMN_1231490	11.7402	11.6103	11.7979	11.797	11.751	11.726	11.5397	11.5655	11.6907	11.5712	11.7087	11.5124	-0.000616667	0.05085
2410007P03Rik	ILMN_2630468	7.40251	7.45166	7.35589	7.36577	7.39128	7.67588	7.40242	7.39124	7.42544	7.27412	7.268	7.72081	0.187959	0.0482125
2410008A19Rik	ILMN_2581860	7.84494	7.86191	7.82456	7.67168	7.80178	7.8316	7.5465	7.56362	7.68628	7.52315	7.65238	7.74988	0.137717	0.229307
2410008B13Rik	ILMN_1223780	9.4609	9.48646	9.3792	9.26365	9.4699	9.56049	9.39215	9.21715	9.26023	9.2566	9.23318	9.16886	0.0276858	0.179263
2410008J05Rik	ILMN_1231884	8.97183	8.92764	9.15369	9.02857	8.98635	8.99698	8.94888	8.9137	8.98627	8.89447	8.90349	8.88773	-0.0351475	-0.0026075
2410008K03Rik	ILMN_2759563	8.4753	8.38179	8.4882	8.2612	8.4159	8.44476	8.31229	8.62421	8.19522	8.29315	8.30481	8.364	0.105725	0.158865
2410011G03Rik	ILMN_1220362	13.3406	13.1997	13.3358	13.2118	13.2682	13.5233	13.2138	12.9925	13.1291	13.1735	13.2658	13.2131	0.152017	0.08745
2410011O22Rik	ILMN_2716783	9.5678	9.43971	9.69403	9.60666	9.54368	9.5801	9.47837	9.77144	9.42688	9.44499	9.51818	9.23635	-0.0443483	0.0278383
2410012H22Rik	ILMN_2746812	9.97181	9.99742	10.3032	10.3712	10.0551	9.79132	10.044	10.0727	9.85476	10.0046	9.71193	9.6566	-0.34869	-0.06053
2410012M04Rik	ILMN_1243462	7.87065	7.91395	7.80384	7.9081	7.94089	7.79785	7.892	7.78916	7.5753	7.59168	7.78643	7.97133	0.1101	0.166727
2410013I23Rik	ILMN_2563716	7.97925	7.95861	8.06093	7.79015	7.99135	8.02725	7.87976	7.78576	7.78259	7.79774	7.84128	7.8093	0.08005	0.163843
2410014A08Rik	ILMN_1222602	9.6351	9.85536	10.105	10.0863	10.1572	10.1393	9.94495	9.79812	9.62373	9.79526	10.0301	10.1084	0.23004	0.0199933
2410014A08Rik	ILMN_2596230	9.92342	9.69588	9.9308	9.76865	9.94812	10.1307	9.92378	9.78346	9.68443	9.83876	9.79947	9.88397	0.134142	0.0519017
2410014A08Rik	ILMN_2744036	8.1775	8.12073	8.34724	8.15051	8.23229	8.37496	8.29474	8.26533	8.17741	8.06848	8.23831	8.0995	0.064805	0.004055
2410014A08Rik	ILMN_2997796	8.77664	8.7536	8.72064	8.52737	8.53325	8.87659	8.65945	8.57697	8.47329	8.55279	8.45389	8.53312	0.067975	0.134605
2410015B03Rik	ILMN_1232025	9.69505	9.51449	9.52172	9.42613	9.36914	9.22498	9.46607	9.37019	9.26101	9.66755	9.14747	9.05318	-0.313313	0.0710367
2410015B03Rik	ILMN_2620037	7.74438	7.39533	7.5303	7.47171	7.47978	7.48842	7.40472	7.51518	7.36993	7.35205	7.15943	7.37327	-0.0592292	0.140227
2410015B03Rik	ILMN_2621853	7.78006	7.82068	7.92557	7.62941	7.70225	7.91964	7.41288	7.70353	7.54932	7.58554	7.52758	7.52801	0.114122	0.223376
2410015C20Rik	ILMN_2524231	7.65018	7.62194	7.7243	7.75592	7.73693	7.85503	7.50534	7.56784	7.58017	7.63605	7.46384	7.4734	-0.0219467	0.0503133
2410015J15Rik	ILMN_2429215	10.7504	10.7645	10.7741	10.2757	10.6567	10.9062	10.7516	10.6326	10.5008	10.6582	10.7306	10.7746	0.257225	0.177292
2410015M20Rik	ILMN_1230931	10.4712	10.3592	10.4288	10.3052	10.3202	10.1415	10.2245	10.0326	10.054	10.1521	10.0901	9.92649	-0.131253	0.199583
2410015N17Rik	ILMN_1228334	11.1905	11.0989	11.101	10.7723	11.0085	11.3393	11.0425	10.6667	11.0749	10.7884	11.3351	11.1726	0.362808	0.179775
2410016F01Rik	ILMN_2701339	14.1662	14.1472	14.2924	14.2863	14.2464	14.3562	14.4546	14.1036	14.108	14.1124	14.3554	14.2203	0.0703083	-0.053725
2410016F19Rik	ILMN_1257110	8.49079	8.25628	8.25922	8.18783	8.25684	8.20513	8.15289	8.45619	7.98301	8.08364	8.26585	8.24318	0.136211	0.232794
2410016F19Rik	ILMN_2940394	9.16273	8.8119	9.10461	9.00798	8.97655	9.07074	9.1009	9.07859	8.79341	9.04853	9.05144	8.91702	0.0253617	-0.00397833
2410016F19Rik	ILMN_2940399	7.65633	7.78451	7.76129	7.6645	7.65031	7.71794	7.54598	7.58038	7.51705	7.70893	7.5803	7.56283	0.0112417	0.087935
2410016O06Rik	ILMN_2772027	10.3606	10.3627	10.4003	10.3603	10.306	10.4787	10.2338	10.1119	10.1614	10.3394	10.5265	10.3411	0.175042	0.069375
2410016O06Rik	ILMN_2972325	9.24835	9.26892	9.38503	9.20323	9.37433	9.72416	9.5432	9.2169	9.07165	9.23559	9.53148	9.49156	0.318982	0.0337825
2410017I18Rik	ILMN_2621304	11.7562	11.5553	11.6685	11.3929	11.6109	11.7472	11.5341	11.4652	11.3977	11.4037	11.4768	11.5252	0.150967	0.2087
2410017P07Rik	ILMN_2807750	9.78144	9.76067	9.8789	9.62041	9.96037	9.86806	9.57114	9.68414	9.53639	9.66785	9.50997	9.67458	0.0852558	0.235212
2410017P09Rik	ILMN_2484723	9.56123	9.60814	9.66064	9.38584	9.65963	9.52872	9.46593	9.44141	9.27849	9.49584	9.27838	9.3195	-0.0309917	0.203142
2410018C17Rik	ILMN_1218311	12.022	11.9261	12.1731	11.8195	12.0427	12.0033	12.1772	12.1152	11.8575	12.1664	12.024	12.0703	0.0273833	-0.00821667
2410018C20Rik	ILMN_2844848	7.49673	7.76563	7.46881	7.5144	7.62933	7.95083	7.49799	7.38856	7.6804	7.5714	7.50377	7.83391	0.196789	0.0645158
2410018G20Rik	ILMN_2726772	10.5773	10.4698	10.4315	10.4009	10.6055	10.468	10.3626	10.4837	10.4775	10.3863	10.328	10.1612	-0.0877583	0.144042
2410018G20Rik	ILMN_2908780	11.3781	11.3404	11.4634	11.3104	11.3612	11.1983	11.2389	11.3771	11.2573	11.326	11.2983	11.1624	-0.0634833	0.07675
2410018G23Rik	ILMN_2679723	11.899	11.8587	11.9691	12.0372	11.8903	11.9184	11.7928	11.8783	11.8085	11.8899	11.7245	11.5903	-0.1377	0.000566667
2410018I08Rik	ILMN_1249108	7.79441	7.81531	7.85257	7.59221	7.81851	7.95272	7.50686	7.79853	7.27761	7.48449	7.37333	7.63771	0.189294	0.344117
2410018I08Rik	ILMN_2681814	7.7516	7.62482	7.74608	7.53685	7.65742	7.78139	7.55242	7.63921	7.4971	7.61547	7.63878	7.5847	0.11783	0.127487
2410018M08Rik	ILMN_2888539	8.53062	8.27061	8.43652	8.47716	8.2157	8.34073	8.32514	8.47541	8.05719	8.21664	8.21622	8.20829	-0.0139525	0.0699442
2410019A14Rik	ILMN_1231612	10.805	10.9015	10.9501	10.929	10.9863	11.1989	10.8708	10.7588	10.6994	10.6321	10.9388	11.0452	0.278142	0.114775
2410019A14Rik	ILMN_3021192	8.44817	8.35505	8.56112	8.53045	8.59074	8.67871	8.2426	8.44381	8.13697	8.29406	8.19678	8.22268	0.0650367	0.163633
2410019G02Rik	ILMN_2758896	9.82922	9.74819	9.99071	9.87632	10.0442	9.63317	9.82332	9.83999	9.62795	9.82457	9.46966	9.50492	-0.252123	0.08583
2410022L05Rik	ILMN_1234516	10.3947	10.3702	10.4731	10.2476	10.4239	10.5979	10.5655	10.0088	10.4061	10.4159	10.3142	10.3078	-0.00214167	-0.0125083
2410024A21Rik	ILMN_2652518	10.656	10.5897	10.6551	10.5025	10.4039	10.7246	10.6936	10.6108	10.436	10.6845	10.6163	10.5121	0.0385167	-0.0292833
2410025L10Rik	ILMN_2971721	10.0037	9.85508	10.0068	9.85776	10.0743	9.82442	10.1023	10.1596	9.79602	10.044	9.71258	9.65912	-0.21798	0.0276733
2410026K10Rik	ILMN_1232849	9.88718	9.70398	9.87887	10.1538	9.8405	9.78443	10.049	9.87996	9.66625	9.73945	9.74202	9.53625	-0.214558	-0.0915717
2410030J07Rik	ILMN_2759983	8.04449	8.14303	8.1165	7.90887	8.13106	8.11878	8.0913	7.73517	7.69358	7.71705	7.74365	8.01815	0.107493	0.253493
2410042D21Rik	ILMN_1229286	7.94981	7.97296	8.0558	7.65529	7.83295	7.84391	7.68328	7.87167	7.74393	7.9043	7.76978	7.7298	0.0344633	0.171873
2410042D21Rik	ILMN_1255301	9.4766	9.46629	9.57817	9.2725	9.37926	9.57657	9.33625	9.32254	9.05282	9.28777	9.08533	9.31642	0.0887717	0.203382
2410042D21Rik	ILMN_2982985	10.676	10.5323	10.6154	10.32	10.4674	10.596	10.6217	10.3638	10.3426	10.3305	10.3699	10.2896	0.0148	0.154867
2410066E13Rik	ILMN_1244801	8.05776	7.97194	8.16879	8.13876	8.16217	7.94639	8.07502	7.82662	7.76435	8.08529	7.63595	7.77301	-0.230738	0.0481017
2410066K11Rik	ILMN_2630083	7.77581	7.73592	7.75444	7.53891	7.76019	7.87827	7.49101	7.43769	7.52109	7.50605	7.70914	7.58789	0.210835	0.243042
2410075B13Rik	ILMN_2687918	8.30133	8.27731	8.25483	8.28847	8.32532	8.47646	8.36982	8.30143	8.31313	8.14226	8.39714	8.25034	0.0962267	0.0229
2410076I21Rik	ILMN_2694782	7.4935	7.81658	7.69992	7.80317	7.7808	7.86387	7.61287	7.42926	7.51491	7.64675	7.78969	7.80661	0.175632	0.052535
2410080P20Rik	ILMN_2640453	9.55094	9.61375	9.55755	9.56966	9.53776	9.79779	9.42425	9.08075	9.03984	9.22233	9.42839	9.27728	0.187133	0.253463
2410081M15Rik	ILMN_2854117	8.92955	9.13959	9.24335	9.18601	9.09225	8.79247	8.97838	9.26107	9.01676	9.04288	8.91337	8.8904	-0.190594	-0.00221083
2410081M15Rik	ILMN_2854121	7.62067	7.85568	7.74023	7.90924	7.95577	7.87396	7.69029	7.68536	7.633	7.66532	7.71901	7.71468	0.0447542	0.0862442
2410089E03Rik	ILMN_1230304	9.3743	9.52688	9.44666	9.20213	9.41329	9.29177	9.51378	9.13267	8.98896	9.17065	8.93802	9.22652	-0.0667767	0.219277
2410091C18Rik	ILMN_2598520	9.31881	9.29471	9.61847	9.2816	9.37193	9.2178	9.18368	9.26531	9.23089	9.09528	9.08092	9.10468	-0.0633958	0.130621
2410104I19Rik	ILMN_1239698	14.1545	14.1824	14.3199	14.1151	14.235	14.2694	14.1765	14.2693	14.0672	14.2686	14.111	14.1504	0.0200833	0.0337833
2410104I19Rik	ILMN_3157649	13.7365	13.593	13.8897	13.8778	13.9656	13.8145	13.8611	13.8234	13.6078	13.8031	13.6964	13.7401	-0.0371167	-0.0224167
2410112O06Rik	ILMN_1236180	8.24406	8.43033	8.45833	8.37277	8.30231	8.32318	8.15664	8.18254	8.11458	8.35723	8.06437	8.07081	-0.0975183	0.0752617
2410118I19Rik	ILMN_2524043	9.73551	9.59415	9.74019	9.20226	9.65272	9.86301	9.06104	9.38408	9.3951	9.35796	9.51507	9.69189	0.4359	0.406703
2410118P20Rik	ILMN_2693827	9.02157	9.06022	9.28136	9.09985	9.19187	8.92883	8.6639	9.06845	8.83797	9.09184	8.62241	8.75687	-0.15402	0.16783
2410127E16Rik	ILMN_3067259	8.66457	8.42004	8.46033	8.54949	8.57226	8.41828	8.56971	8.44274	8.42131	8.6384	8.2045	8.26551	-0.248631	0.0075625
2410127E16Rik	ILMN_3145484	7.5742	7.53975	7.88042	7.69136	7.68236	7.58022	7.62745	7.39004	7.46561	7.43585	7.41622	7.06863	-0.200044	0.0437025
2410127E18Rik	ILMN_2638147	12.4156	12.47	12.5145	12.6657	12.3942	12.2145	12.5845	12.6559	12.3609	12.3911	12.2789	12.3347	-0.224517	-0.07395
2410127L17Rik	ILMN_3022895	7.70476	7.63439	7.91832	7.66962	7.73665	7.74921	7.5047	7.51792	7.53144	7.6834	7.50657	7.47143	-0.0215533	0.0946433
2410127L17Rik	ILMN_3095257	9.08479	9.07733	8.97	9.06044	9.14055	9.20888	9.12789	8.8268	8.92357	8.90503	8.89954	8.9851	0.0269408	0.0966575
2410129H14Rik	ILMN_1249032	11.1549	11.1933	11.2447	11.1768	11.2227	11.2517	11.1942	11.1869	10.928	11.1299	10.8892	11.1529	-0.00929167	0.083075
2410131K14Rik	ILMN_1255447	9.19478	9.31805	9.47547	9.21911	9.35993	9.75699	9.2938	9.28532	9.12529	9.29618	9.19109	9.41276	0.220018	0.057325
2410146L05Rik	ILMN_2645460	7.5904	7.63265	7.78041	7.49465	7.60773	7.59862	7.51634	7.59233	7.67153	7.5176	7.53372	7.4434	-0.0247833	0.06023
2410166I05Rik	ILMN_2629718	9.04822	9.01633	9.08313	9.00216	9.01861	9.26455	9.11356	9.05968	8.8039	8.86032	8.8112	8.59584	-0.054455	0.082735
2410187C16Rik	ILMN_2738921	10.2348	10.1744	10.1169	9.9316	10.127	10.2022	10.1178	9.88914	10.1479	10.1229	10.0383	10.1841	0.0614833	0.0986833
2410193C02Rik	ILMN_3162636	7.91751	7.94962	7.91794	7.82333	8.03401	7.85115	7.7851	7.82169	7.80988	7.91194	7.8859	7.8718	0.0370542	0.134484
2410193C02Rik	ILMN_3162658	7.7361	7.6092	7.61874	7.50913	7.72258	7.6089	7.56238	7.47086	7.3964	7.5566	7.38054	7.54922	0.00675917	0.183166
2410193C02Rik	ILMN_3163124	7.77357	7.73404	8.01499	7.68146	7.77888	7.94131	7.85936	7.70595	7.56196	7.9228	7.79642	7.60796	0.0255017	0.00576833
2500001K11Rik	ILMN_2696272	11.4265	11.4434	11.4082	11.4691	11.4303	11.242	11.5545	11.6311	11.2386	11.3685	11.2441	11.36	-0.125642	0.025725
2500002A22Rik	ILMN_1255902	9.44285	9.30905	9.20217	8.70664	9.24661	9.34627	9.06574	8.9837	9.04595	9.07163	9.26928	9.18901	0.295697	0.360347
2500002G23Rik	ILMN_1260244	9.22593	9.22318	9.33634	9.18706	9.35106	9.3348	9.21033	9.28429	9.06424	9.28652	9.22342	9.1815	0.0595358	0.0796858
2500002G23Rik	ILMN_2489314	8.87885	8.91232	9.03318	8.86563	9.02295	9.01879	8.91299	8.88639	8.76099	8.7406	8.70594	8.65172	-0.0279025	0.117988
2500002K03Rik	ILMN_1227366	8.17592	8.24554	8.19843	8.02134	8.14605	8.36984	8.34408	8.35594	8.29507	8.45192	8.15149	7.92176	-0.130406	-0.0889325
2500002L14Rik	ILMN_2606015	10.2951	10.4085	10.458	10.335	10.5025	10.5464	10.2986	10.1571	10.2437	10.3672	10.1563	10.2745	0.0146083	0.0909083
2500002L14Rik	ILMN_2682063	12.3779	12.3706	12.4271	12.2255	12.3703	12.3604	12.2993	12.2696	12.3414	12.4485	12.39	12.3201	0.0281583	0.0442583
2500003M10Rik	ILMN_1215084	9.32465	9.05891	9.14909	9.08666	9.17318	9.16271	9.41175	8.9669	8.72557	8.933	9.01193	9.15192	0.0696083	0.146335
2500003M10Rik	ILMN_1228394	13.2621	13.1804	13.4597	13.2854	13.286	13.2454	13.4316	13.3426	13.1899	13.3019	13.221	13.1801	-0.0867	-0.0593667
2500003M10Rik	ILMN_2676716	8.81895	8.45402	8.35817	8.5129	8.80954	8.92506	8.46393	8.50651	8.11145	8.33743	8.44198	8.3326	0.210119	0.337743
2500003M10Rik	ILMN_2858173	13.3726	13.3134	13.433	13.3898	13.3729	13.2168	13.3633	13.501	13.3857	13.3466	13.3664	13.3207	-0.07005	-0.0183833
2500004H21Rik	ILMN_1252767	7.75662	7.86428	7.90342	7.89276	7.84769	7.99883	7.84557	7.73936	7.75596	7.69557	7.65801	7.79659	0.020345	0.0253983
2510001I10Rik	ILMN_1240515	7.9081	8.09592	8.05495	7.87527	8.16213	8.10944	7.97695	7.91961	7.69124	7.86166	8.01512	7.86802	0.146247	0.204103
2510001I10Rik	ILMN_2682516	9.94897	9.595	9.77061	9.7776	9.86911	9.82649	9.96055	9.54216	9.48278	9.76118	9.75369	9.47906	-0.0591142	0.0588325
2510002A14Rik	ILMN_2635260	7.91119	7.90411	7.86384	7.85704	7.84034	7.88404	7.84143	7.81367	7.68168	7.81701	7.87054	7.7911	0.04927	0.0859233
2510002A14Rik	ILMN_2675908	7.6728	7.58765	7.61309	7.53369	7.70484	7.7189	7.7149	7.57304	7.58868	7.6562	7.66424	7.46669	-0.0067575	0.0317292
2510002D24Rik	ILMN_2648486	7.58604	7.76987	7.83609	7.71803	7.66893	7.66663	7.41825	7.47328	7.49225	7.42018	7.61506	7.64907	0.131409	0.162769
2510002J07Rik	ILMN_1217252	9.05247	8.9182	9.14608	9.10205	9.06373	8.92407	8.89789	8.7489	8.77941	8.87325	8.94909	8.80142	-0.0216233	0.0983167
2510003E04Rik	ILMN_1255236	10.5218	10.4158	10.3139	10.4485	10.3512	10.138	10.5277	10.3773	10.0728	10.3329	9.92579	10.3284	-0.214745	0.084125
2510004L01Rik	ILMN_1225204	10.6548	10.6676	10.3809	7.85622	10.8563	11.3323	8.17787	7.92704	10.0879	10.3062	11.2681	11.0049	2.09472	1.61919
2510005D08Rik	ILMN_1235697	10.5981	10.5795	10.6434	10.5322	10.6411	10.5117	10.4206	10.4561	10.4882	10.4278	10.4863	10.3866	-0.00566667	0.139033
2510006C20Rik	ILMN_2615920	7.89486	7.78167	7.75551	7.72757	7.85649	7.80645	7.7098	7.45343	7.70105	7.55606	7.54298	7.59035	-0.0270267	0.17072
2510006D16Rik	ILMN_1249344	13.0358	13.016	13.1741	13.2213	13.0874	13.3824	13.2626	12.8969	12.9832	12.9488	13.1806	13.2249	0.158658	-0.057575
2510008P16Rik	ILMN_1229515	10.06	9.97444	10.1021	10.1086	10.1656	9.84794	9.91514	9.75389	9.68681	9.81639	9.50992	9.58347	-0.234625	0.184945
2510009E07Rik	ILMN_3052390	10.3999	10.2698	10.4981	10.678	10.5392	10.1116	10.3752	10.665	10.1618	10.4462	9.98198	9.84056	-0.437253	-0.0123333
2510009E07Rik	ILMN_3128859	7.29984	7.31499	7.37891	7.15845	7.39549	7.46357	7.04841	7.63067	7.20599	7.40084	7.26043	7.51332	0.209018	0.133351
2510010F15Rik	ILMN_2590349	9.95002	9.8836	9.75054	9.69828	9.87399	9.81418	9.7313	9.7227	9.484	9.5899	9.69604	9.47394	0.0355167	0.276667
2510010F15Rik	ILMN_2590350	9.82872	9.81681	10.1253	9.98047	9.87451	10.1575	9.78247	9.78986	9.79385	9.87685	9.73249	9.82286	0.0458733	-0.0183967
2510010F15Rik	ILMN_2614522	11.5828	11.6483	11.7638	11.6262	11.769	11.8262	11.864	11.7517	11.5962	11.6591	11.6302	11.7711	0.056125	-0.019675
2510012J08Rik	ILMN_1255323	9.41287	9.58075	9.46927	9.38422	9.20651	9.71685	9.6658	9.07319	9.19145	9.38503	9.47032	9.63633	0.201208	-0.00658167
2510012J08Rik	ILMN_2974280	10.8808	10.7981	10.8357	10.6737	10.6567	11.0943	10.8138	10.7864	10.5791	10.673	10.766	10.7843	0.196633	0.0936333
2510015F01Rik	ILMN_2544343	12.7199	12.6398	12.7548	12.9512	12.6161	12.2406	12.7661	13.154	12.4324	12.652	12.3499	12.0745	-0.478758	-0.041825
2510015F01Rik	ILMN_2660519	12.461	12.3765	12.4581	13.0799	12.478	12.4718	12.7653	13.0211	12.3361	12.4579	12.1783	12.1605	-0.3896	-0.2213
2510027J23Rik	ILMN_1236100	8.07393	7.93118	8.04852	8.06034	7.9427	7.73377	7.8674	7.89261	7.88896	7.92218	7.68201	7.81617	-0.190737	0.0478833
2510027N19Rik	ILMN_1248637	12.1868	12.189	12.1411	12.1449	12.3243	11.8068	12.219	12.1629	12.1104	12.0971	11.973	12.1334	-0.171783	0.0905167
2510038A11Rik	ILMN_2699989	9.25705	9.10246	9.35133	8.99309	9.18515	9.36184	9.07879	8.723	8.95983	9.04618	9.17531	9.12578	0.201504	0.162081
2510039O18Rik	ILMN_2719924	10.3057	10.3217	10.3648	10.3523	10.2669	10.641	10.4023	10.1557	10.1539	10.1441	10.2829	10.0731	0.0691833	0.03495
2510040D07Rik	ILMN_2594165	7.57772	7.79816	7.6691	7.70605	7.62433	7.66641	7.62549	7.77149	7.6142	7.68516	7.66993	7.59779	-0.013015	0.00901167
2510042P03Rik	ILMN_1247043	9.99522	9.92362	10.0759	10.0992	9.98746	9.75654	10.1347	10.1021	9.85616	10.0514	9.40537	9.54606	-0.466042	-0.0665983
2510048K03Rik	ILMN_2639155	11.8197	11.8656	11.8508	11.7159	11.7483	11.862	11.8156	11.8547	11.6669	11.7739	11.6673	11.525	-0.0583083	0.068125
2510048L02Rik	ILMN_2815374	7.78503	7.72005	7.91391	7.70791	7.66584	7.61355	7.81824	7.79657	7.40968	7.6649	7.61992	7.42541	-0.0972225	0.0734575
2510048O06Rik	ILMN_2625352	13.8252	13.7408	13.9266	13.8051	13.8179	13.841	13.7322	13.6618	13.7438	13.5332	13.7058	13.886	0.107358	0.0910583
2510049I19Rik	ILMN_2778799	8.17071	7.85974	8.09409	8.15668	8.01521	8.05045	8.06089	8.12932	7.9095	7.90062	7.64576	7.6217	-0.234286	0.0082975
2600001A11Rik	ILMN_2639350	7.60789	7.73003	7.73938	7.61682	7.70518	7.8195	7.72028	7.51482	7.5326	7.65421	7.84369	7.89848	0.222912	0.0500558
2600001B17Rik	ILMN_1227773	9.35036	9.13043	9.26558	9.13733	9.28529	9.4532	9.40357	9.04602	9.09614	9.1679	9.14778	9.24179	0.0796883	0.054125
2600001B17Rik	ILMN_2496121	10.114	9.67928	9.97475	9.81139	9.98051	9.91027	9.58171	9.67025	9.61538	9.61356	9.83126	9.76155	0.17885	0.269087
2600001B17Rik	ILMN_2730926	10.6888	10.5639	10.5627	10.5608	10.6547	10.9542	10.8238	10.7171	10.5625	10.6984	10.6585	10.7414	0.123325	-0.025575
2600001J17Rik	ILMN_2663328	10.2978	10.2293	10.2301	9.7268	10.4423	10.6346	10.2306	9.96437	10.0114	10.2815	10.4238	10.6305	0.500392	0.260558
2600002E23Rik	ILMN_2643723	11.4428	11.4113	11.6135	11.5552	11.5086	11.4244	11.3653	11.4491	11.224	11.3976	11.1581	11.3152	-0.0862917	0.0687083
2600003E23Rik	ILMN_1215073	7.90739	7.8082	7.88272	7.93305	7.67569	7.7637	7.64525	7.92706	7.77275	7.60017	7.62017	7.67494	-0.051535	0.0592883
2600003E23Rik	ILMN_2699691	7.6446	7.89632	7.77399	7.72645	7.86586	7.85574	7.68209	7.75228	7.74004	7.68961	7.74395	7.65562	0.0422225	0.0927125
2600005C20Rik	ILMN_1222251	8.29326	8.06636	8.19259	8.18797	8.0342	8.51908	8.01295	7.85229	8.01117	8.13636	8.16841	8.33262	0.252924	0.0441608
2600005C20Rik	ILMN_2595282	10.0734	10.0423	10.2682	9.90382	10.0735	10.2449	10.2065	10.0474	9.89284	10.1843	10.3112	10.2942	0.236568	0.0162017
2600005C20Rik	ILMN_2595283	10.1343	10.0167	10.0636	9.74808	9.79115	10.2914	10.0618	9.93138	9.77742	10.079	10.2779	10.228	0.349192	0.0641417
2600005C20Rik	ILMN_2880346	8.98599	8.7835	8.97133	8.82025	8.82344	9.27297	8.77765	8.73873	8.78678	8.76963	9.27452	8.81454	0.332099	0.0757325
2600005N12Rik	ILMN_1231868	10.5783	10.4527	10.7137	10.8045	10.7394	10.6492	10.6125	10.7752	10.4416	10.5173	10.5777	10.6275	0.0241583	-0.00384167
2600005O03Rik	ILMN_1224901	8.38622	8.16608	8.04197	8.03031	8.22655	8.15937	8.27022	7.84438	8.02999	8.14279	8.20121	7.94155	-0.0176175	0.141289
2600009E05Rik	ILMN_1213244	10.6261	10.6124	10.6989	10.6326	10.711	10.7127	10.4085	10.2964	10.4876	10.4768	10.3443	10.448	0.000291667	0.148458
2600009E05Rik	ILMN_2615854	12.4394	12.5047	12.7625	12.6996	12.7269	12.5	12.5052	12.5466	12.5232	12.5439	12.5715	12.4687	-0.054575	-0.010975
2600009E05Rik	ILMN_2874128	12.3268	12.4044	12.4579	12.4385	12.3977	12.3245	12.3463	12.2227	12.1956	12.262	12.3507	12.1635	-0.0310333	0.0657
2600009K23Rik	ILMN_1218291	7.47062	7.55572	7.89324	7.90054	7.66546	7.73746	7.90441	7.61399	7.73742	7.68317	7.28471	7.76192	-0.211688	-0.242452
2600013E07Rik	ILMN_1239948	7.41582	7.49828	7.49363	7.49845	7.62064	7.5853	7.59503	7.46116	7.50485	7.49222	7.24024	7.51113	-0.0770808	-0.0110575
2600013N14Rik	ILMN_1253150	10.3467	10.3837	10.3262	10.2705	10.3616	10.5468	10.2272	10.381	10.2437	10.3145	10.2772	10.6087	0.213592	0.100025
2600014C01Rik	ILMN_1212649	8.00544	8.10764	7.92152	7.8429	7.78252	7.8464	7.86054	8.06054	7.99082	8.02714	7.84012	7.8673	-0.0790767	0.03485
2600014M03Rik	ILMN_1216901	8.03162	7.73175	8.07868	8.00666	7.96107	7.97167	7.93701	8.22377	7.93331	8.21763	7.8269	7.89437	-0.126006	-0.115506
2600014M03Rik	ILMN_2682173	10.74	10.7195	11.0041	10.6593	10.8983	10.8903	11.0292	10.6698	10.3931	10.7466	10.4163	10.7061	-0.03615	0.0788833
2600016J21Rik	ILMN_2590200	8.3035	8.24812	8.44473	8.19601	8.39859	8.28923	8.26692	8.30283	8.20413	8.04149	8.0996	7.95844	-0.0613808	0.139599
2610001E17Rik	ILMN_1234824	11.8825	11.7204	12.0182	12.3003	12.0967	11.3822	11.8171	12.3833	11.6123	11.8689	11.3211	11.0987	-0.632317	0.000216667
2610001E17Rik	ILMN_2437216	7.54964	7.51152	7.48156	7.64793	7.67583	7.66912	7.23788	7.74737	7.25516	7.39935	7.46733	7.22438	0.06853	0.193917
2610001J05Rik	ILMN_2519030	8.48683	8.35472	8.35263	8.41139	8.48901	8.44402	8.31528	8.50415	8.29979	8.29732	8.36415	8.36118	0.0588383	0.112575
2610002D18Rik	ILMN_1221445	10.2039	10.1629	10.2532	9.52989	9.98373	10.3435	9.88461	9.57545	9.70104	9.96506	10.136	10.1115	0.42685	0.346693
2610002I17Rik	ILMN_1251253	8.57755	8.52239	8.47875	8.58931	8.761	8.66229	8.69129	8.72872	8.4972	8.44982	8.6258	8.65283	0.0900683	0.0634083
2610002J02Rik	ILMN_2736360	10.7978	10.8761	10.9569	10.8875	10.9277	10.7039	10.7844	10.7272	10.5995	10.8868	10.5243	10.6404	-0.166683	0.07765
2610002M06Rik	ILMN_2630362	10.1967	9.88441	10.0236	9.77604	10.0204	10.026	9.89518	9.57764	9.95584	9.85021	9.69904	9.93854	0.0185425	0.164519
2610003J06Rik	ILMN_2896492	8.61554	8.62266	8.76908	8.62922	8.52237	8.28384	8.52053	8.60885	8.34648	8.44007	8.46562	8.22471	-0.159352	0.102782
2610005L07Rik	ILMN_1223215	7.47649	7.66455	7.74839	7.75973	7.67166	7.56997	7.39924	7.58264	7.26245	7.31846	7.65786	7.47493	0.132617	0.169263
2610007K22Rik	ILMN_1234672	13.7854	13.674	13.8496	13.7639	13.8177	13.8184	13.7666	13.8663	13.7749	13.789	13.807	13.6749	-0.00683333	-0.0145667
2610007K22Rik	ILMN_2696511	7.58399	7.58669	7.70934	7.35666	7.559	7.60308	7.44114	7.22697	7.31786	7.35185	7.39613	7.48155	0.126709	0.209683
2610009E16Rik	ILMN_2773244	12.7493	12.8927	12.7602	12.8301	12.9088	12.9427	12.7258	12.5954	12.5088	12.5831	12.7487	12.5649	0.09015	0.188317
2610009I02Rik	ILMN_1240735	9.43361	9.3828	9.25105	9.25446	9.46308	9.61086	9.43117	9.38189	9.36431	9.29942	9.45217	9.54445	0.198487	0.0891567
2610009I02Rik	ILMN_2457372	7.98923	7.66011	7.56408	7.65259	7.74686	7.70901	7.4754	7.64475	7.37265	7.39262	7.61145	7.67596	0.192158	0.325418
2610009I02Rik	ILMN_2654568	9.27851	9.23322	9.41573	9.26419	9.44254	9.47077	9.35287	9.14709	9.27331	9.19322	9.31442	9.42661	0.133036	0.0471925
2610009I02Rik	ILMN_2673768	8.09322	7.77743	8.09715	7.81964	7.93015	8.03824	7.94058	7.86959	7.71415	7.75308	7.83514	7.58147	0.0114208	0.126738
2610009O05Rik	ILMN_2546349	8.19867	7.92822	8.17595	8.23686	8.2026	8.26046	8.09359	8.00267	8.06082	8.02961	8.08658	7.98112	0.00416667	0.00461
2610010A15Rik	ILMN_2476466	8.52525	8.46494	8.68018	8.27847	8.45823	8.54651	8.4459	8.15311	8.11391	8.4495	8.07772	8.19428	-0.0491083	0.160862
2610010G17Rik	ILMN_1220575	7.55958	7.64043	7.57201	7.67445	7.53938	7.53828	7.16372	7.4763	7.33417	7.32339	7.47879	7.39548	0.0969175	0.205864
2610012I03Rik	ILMN_2474596	9.05684	9.07604	9.08094	8.99669	9.1548	8.87786	9.08026	9.36762	8.90769	9.03325	8.73435	8.69438	-0.235609	0.0914208
2610012O22Rik	ILMN_2772380	10.4517	10.363	10.3415	10.1795	10.5217	10.9571	10.2695	10.0845	10.437	10.3537	10.8104	10.6646	0.500775	0.135542
2610014F08Rik	ILMN_2612407	9.76123	9.33213	9.58366	9.5965	9.80278	9.59936	9.80008	9.45078	9.49948	9.69981	9.30271	9.53941	-0.168474	-0.0169208
2610014H22Rik	ILMN_2699833	9.12571	9.15066	9.35201	9.32806	9.38778	9.27298	9.40879	9.08265	9.13766	9.29913	9.36754	9.457	0.07243	-0.0720267
2610014I16Rik	ILMN_1253189	8.65166	8.68482	8.74309	8.7649	8.82192	8.74696	8.75462	8.64826	8.77543	8.73542	8.64193	8.56265	-0.107079	-0.0381258
2610015J01Rik	ILMN_2544603	9.38488	9.28674	9.27825	8.99881	9.17469	9.10946	9.26811	9.10423	9.05539	9.27541	9.21951	9.1726	0.01776	0.132673
2610016A17Rik	ILMN_2512463	8.14912	8.24391	8.28819	8.10151	8.29329	8.19218	8.20627	8.1343	8.13693	8.15475	8.25625	8.14647	0.048435	0.0789083
2610016F04Rik	ILMN_1225027	10.3135	10.1779	10.3274	10.1501	10.2722	10.1518	10.1756	10.0998	9.80865	9.91692	9.74172	9.70697	-0.145987	0.241716
2610016F04Rik	ILMN_2667709	10.2716	10.123	10.2521	10.241	10.1927	10.2832	10.2256	10.157	9.84245	9.86207	9.80114	9.89688	-0.04904	0.152987
2610016F04Rik	ILMN_2679502	8.05865	7.88822	8.29931	7.58568	7.99334	8.27733	7.74227	7.50806	7.60525	7.84604	7.70933	7.4931	0.131777	0.28526
2610016F04Rik	ILMN_2732190	12.796	12.7744	12.9016	12.8251	12.7506	12.81	12.8548	12.8574	12.6481	12.7429	12.4414	12.5844	-0.155792	0.00594167
2610017J04Rik	ILMN_2451855	10.4789	10.4417	10.5713	10.3958	10.4726	10.4042	10.3569	10.4289	10.2539	10.3876	10.4438	10.3717	0.0580167	0.11585
2610018I03Rik	ILMN_2701304	9.73942	9.70241	9.75574	9.55647	9.73622	9.81963	9.58718	9.71154	9.68454	9.52386	9.87891	9.8012	0.245234	0.138004
2610018L09Rik	ILMN_2704641	11.6602	11.7	12.0639	11.6168	11.8361	11.8398	11.466	11.3562	11.8989	11.4938	11.8471	11.8718	0.234025	0.113225
2610018L09Rik	ILMN_2717172	10.2863	10.0297	10.3008	10.1869	10.1694	10.0304	10.2905	10.4058	9.91191	9.92119	9.81995	9.95181	-0.143572	0.084175
2610018O07Rik	ILMN_2497945	8.69941	8.55137	8.6276	8.73227	8.66565	8.40767	8.61367	8.72267	8.57957	8.58152	8.55143	8.53321	-0.129321	0.0120525
2610019A05Rik	ILMN_2731592	8.34536	8.1423	8.43513	8.29619	8.55293	8.71785	8.45595	8.21208	8.20419	8.27759	7.92474	8.3816	0.0329167	0.0383833
2610019E17Rik	ILMN_2452717	10.5888	10.647	10.7799	10.4635	10.5511	11.0915	10.4457	10.3564	10.5681	10.4444	11.0974	11.1982	0.648608	0.115208
2610019I03Rik	ILMN_2733472	9.16711	9.21222	9.00627	9.04768	9.09492	9.03611	8.92109	8.55372	8.89762	9.07333	8.98302	8.91128	-0.00812667	0.173153
2610019I03Rik	ILMN_2734882	9.04688	9.0779	9.17582	8.68588	9.04349	9.25668	9.2047	9.00998	9.0678	9.09326	9.24539	9.20624	0.223193	0.04318
2610019I03Rik	ILMN_3104928	9.22163	9.14359	9.10179	9.10577	9.20068	9.35621	9.21012	8.91716	9.07436	9.12992	9.06729	9.03041	0.0212608	0.0585908
2610019N13Rik	ILMN_1226169	10.1408	10.1223	10.2925	10.0785	9.94296	10.1521	10.0536	10.1092	10.0574	10.1704	9.98033	10.2068	0.0231017	-0.0212883
2610019N13Rik	ILMN_1259905	11.6627	11.5668	11.764	11.6722	11.6407	12.0158	11.6456	11.4037	11.3933	11.6983	11.6177	11.5677	0.131383	0.02105
2610019N19Rik	ILMN_1233665	8.93802	9.02933	9.023	8.80815	8.85569	9.20409	8.91303	8.63936	8.55284	8.78507	8.66386	8.73152	0.101718	0.176241
2610019P18Rik	ILMN_2843403	9.17875	9.0185	8.93182	8.94194	9.0078	8.7785	9.10026	9.00326	8.62375	8.72385	8.68143	8.7369	-0.115173	0.2209
2610020C11Rik	ILMN_2466655	7.90609	7.94661	8.08524	8.0414	7.99917	8.16864	8.114	7.89868	7.85244	8.18369	8.03693	8.11019	0.0573708	-0.0972592
2610020H08Rik	ILMN_3143621	7.56091	7.48281	7.47174	7.55881	7.59791	7.65781	7.52372	7.37343	7.39105	7.515	7.61392	7.38159	0.0539617	0.050065
2610020H15Rik	ILMN_2683528	11.185	11.1913	11.3782	11.1379	11.1986	11.2706	11.2626	10.8715	11.007	11.143	11.107	11.0642	0.00964167	0.0540083
2610020N02Rik	ILMN_2698115	9.94325	9.68087	9.90778	9.51134	9.78481	10.1387	9.62434	9.52065	9.50675	9.46842	9.78793	9.75087	0.364788	0.275264
2610020O08Rik	ILMN_2774618	10.2232	10.0676	10.2989	10.1861	10.3523	10.2569	10.2006	10.1192	10.0037	9.9906	9.98229	10.1653	0.03958	0.119117
2610020O08Rik	ILMN_2854659	10.6048	10.4558	10.6798	10.4038	10.507	10.4347	10.4162	10.6411	10.4444	10.4647	10.4316	10.3734	-0.0190417	0.0902583
2610021K21Rik	ILMN_2660136	8.5638	8.55954	8.71603	8.46423	8.64071	8.59023	8.5685	8.39293	8.51072	8.51013	8.57075	8.49953	0.0401083	0.0746217
2610021K21Rik	ILMN_2737686	8.6599	8.61081	8.70578	8.61137	8.83514	8.63841	8.68496	8.32948	8.75757	8.67588	8.64391	8.7027	-0.0207717	0.019505
2610021K21Rik	ILMN_2921958	7.70628	7.7274	7.72328	7.66685	7.57323	7.84915	7.63943	7.47756	7.38236	7.50048	7.58648	7.57832	0.124037	0.12169
2610022K04Rik	ILMN_1238939	9.87246	9.73119	9.77356	9.71723	9.79988	9.63766	9.84561	9.87855	9.62171	9.84146	9.80211	9.54715	-0.0941958	0.0446742
2610022K04Rik	ILMN_3142193	9.54711	9.56819	9.73136	9.65259	9.75894	9.39515	9.7175	9.59061	9.3001	9.4949	9.326	9.36945	-0.177739	0.0834742
2610024A01Rik	ILMN_2713333	7.58926	7.63319	7.68123	7.43874	7.73184	7.54038	7.44698	7.75602	7.47199	7.47541	7.28144	7.46785	-0.02839	0.19315
2610024B07Rik	ILMN_1252402	12.0999	11.9708	12.2256	12.1065	12.1176	12.0784	12.097	12.0954	11.8788	11.9461	11.939	12.0878	0.0279667	0.0556667
2610024E20Rik	ILMN_1245256	9.45994	9.53199	9.67021	9.58455	9.73833	9.76101	9.58665	9.72975	9.34631	9.55051	9.73543	9.63027	0.191898	0.0597483
2610024E20Rik	ILMN_2431807	11.7995	11.7066	11.8635	11.9475	11.9116	11.8198	11.7974	12.0176	11.7406	11.8229	11.7791	11.8133	-0.0230333	-0.0212
2610024E20Rik	ILMN_2723513	9.409	9.54812	9.76344	9.52013	9.54984	9.66503	9.2489	9.58443	9.38112	9.48546	9.53631	9.53496	0.169864	0.0934175
2610024G14Rik	ILMN_1258552	10.2537	10.2422	10.3157	10.1481	10.1939	10.4752	10.0846	10.2063	10.16	10.1782	10.2699	10.3246	0.213842	0.0872083
2610024G14Rik	ILMN_2599935	9.78394	9.72921	9.83666	9.56667	9.63588	9.99708	9.64989	9.59389	9.48792	9.5464	9.983	9.93342	0.408447	0.153623
2610024G14Rik	ILMN_2835461	11.2065	11.1338	11.2345	10.9243	11.0636	11.3399	10.9095	11.1759	11.0215	11.0939	11.1683	11.1792	0.241833	0.147333
2610024H22Rik	ILMN_1217466	12.1622	12.2174	12.4447	12.4739	12.2547	11.9334	12.3934	12.483	12.1294	12.1909	11.9575	12.0403	-0.319833	-0.0854667
2610024N01Rik	ILMN_1237311	9.30326	9.28491	9.38193	9.03944	9.34328	9.51162	9.23351	8.95232	9.01101	9.15851	9.4054	9.48842	0.357862	0.199866
2610024N24Rik	ILMN_1237007	9.55459	9.8142	9.8782	9.53944	9.86609	10.0627	9.79025	9.84283	9.55247	9.94336	9.66102	9.84553	0.150037	0.03858
2610024N24Rik	ILMN_2654003	8.50714	8.54216	8.46392	8.19122	8.11407	8.57315	8.36023	8.20926	8.10715	8.20385	8.34992	8.26726	0.181164	0.172178
2610027C15Rik	ILMN_2714073	7.58683	7.95337	8.07765	8.05565	7.88832	7.9015	7.80599	8.03696	7.76872	7.82118	7.52736	7.63812	-0.173892	-0.0533783
2610027C15Rik	ILMN_2890357	10.5626	10.3765	10.5106	10.5381	10.4936	10.1355	10.582	10.3464	10.3019	10.4507	9.9084	9.83171	-0.509638	0.00939167
2610027L16Rik	ILMN_2750842	9.29349	9.21834	9.49269	9.02679	9.01423	9.41332	8.88848	8.95009	9.02353	9.25848	9.31605	9.24415	0.275187	0.126033
2610028H07Rik	ILMN_1256792	12.2101	12.1441	12.1937	12.0949	12.2131	12.162	11.9384	12.2415	11.9779	12.0193	11.9865	12.1045	0.0767083	0.181475
2610028L19Rik	ILMN_2624135	10.3276	10.5869	10.6688	10.5799	10.6278	10.6827	10.2596	10.6219	10.289	10.5641	10.5862	10.4982	0.165883	0.09095
2610028L19Rik	ILMN_2690306	11.1196	11.3013	11.3308	11.1431	11.0444	11.3558	11.1287	11.1118	11.0268	11.0713	11.1572	11.2872	0.174258	0.062625
2610028L19Rik	ILMN_2743494	10.0834	10.0046	10.2332	9.98256	9.89713	9.95908	9.9329	10.1434	9.89587	9.96701	10.011	9.9914	0.042575	0.0504583
2610028L19Rik	ILMN_3105075	11.4877	11.6906	11.8165	11.9917	11.6979	11.927	11.6757	11.6626	11.4721	11.478	11.7738	11.7946	0.177425	-0.028975
2610029D06Rik	ILMN_2630710	10.8625	10.7728	11.0029	10.9125	10.8863	10.7993	10.8479	10.9257	10.8463	10.8863	10.8301	10.7534	-0.0789833	-0.0327167
2610029G23Rik	ILMN_1257485	12.8745	12.8649	13.0213	12.4503	12.8687	12.9966	12.6059	12.5198	12.7873	12.7057	12.7668	12.9928	0.281433	0.232067
2610029G23Rik	ILMN_2834344	8.22686	8.27918	8.46335	8.18672	8.32035	8.73434	8.2679	8.26013	8.1023	8.4311	8.26875	8.26544	0.175838	0.0284583
2610029J22Rik	ILMN_2543809	7.58261	7.54081	7.70412	7.4533	7.6923	7.72972	7.49609	7.40937	7.61842	7.52447	7.7729	7.55079	0.1614	0.08217
2610029K11Rik	ILMN_1241811	7.6174	7.70209	7.91012	7.61793	7.76834	7.50712	7.86541	7.62419	7.66206	7.65088	7.66976	7.54709	-0.124413	-0.00312667
2610029K21Rik	ILMN_1219670	8.87518	8.92451	8.87468	8.6014	8.9555	9.31089	8.54177	8.6979	8.39179	8.83277	8.74169	8.7638	0.346861	0.326464
2610030H06Rik	ILMN_2521738	10.9996	10.8013	10.8379	10.581	10.7766	10.7784	10.7851	10.776	10.684	10.6804	10.6858	10.9011	0.105808	0.176542
2610031L17Rik	ILMN_2712957	11.4435	11.5066	11.4839	11.4042	11.7198	11.4346	11.3066	11.3493	11.1236	11.3079	11.2066	11.086	-0.043175	0.271058
2610033C09Rik	ILMN_2596970	11.2665	11.244	11.3487	11.3123	11.2229	11.1243	11.1631	11.4534	11.2015	11.218	11.2847	11.2846	0.007475	0.0207417
2610033H07Rik	ILMN_1257117	10.6122	10.4435	10.5359	10.2273	10.3214	10.6904	10.472	10.4469	10.212	10.3846	10.6872	10.4358	0.280492	0.135058
2610034B18Rik	ILMN_1242814	7.43842	7.44891	7.47864	7.40152	7.50586	7.66529	7.28492	7.41296	7.33067	7.4572	7.56249	7.31435	0.145466	0.0958192
2610034E13Rik	ILMN_1221269	7.25434	7.47687	7.4867	7.45018	7.26346	7.59937	7.44787	7.37689	7.09532	7.3678	7.57642	7.14225	0.0990542	-0.00873583
2610034E13Rik	ILMN_2612090	8.01406	8.18703	8.56311	8.10971	8.2055	8.19877	7.9682	8.18765	7.92594	7.99721	7.84705	7.95198	-0.000998333	0.135265
2610034E13Rik	ILMN_2612091	7.98594	7.84724	7.8851	8.00025	8.13983	8.0287	7.7333	8.15824	7.78808	8.18327	7.58881	7.8921	-0.0896883	0.0647783
2610034E18Rik	ILMN_2772523	7.52167	7.41598	7.49616	7.55081	7.62999	7.7666	7.54977	7.20106	7.15553	7.35647	7.45453	7.54746	0.186385	0.119402
2610034N15Rik	ILMN_2522759	7.82297	7.88264	8.11053	8.00872	7.91967	8.02125	7.90165	8.11304	7.68036	7.80162	7.81968	7.86273	0.0531325	0.0270058
2610034N24Rik	ILMN_2678269	10.8742	10.7971	10.7807	10.6655	10.7241	10.679	10.5995	10.7992	10.6582	10.6062	10.7058	10.6396	0.04245	0.166117
2610035D17Rik	ILMN_1226017	7.52599	7.40177	7.51641	7.46264	7.65597	7.67296	7.51941	7.52692	7.40598	7.34758	7.31372	7.5442	0.0763908	0.0940075
2610036C07Rik	ILMN_1244628	9.07393	8.99391	9.10891	8.84549	8.93449	8.79087	8.68098	9.09495	8.75733	8.81124	8.7233	8.61955	-0.06252	0.227017
2610036D13Rik	ILMN_1234604	9.20314	9.1155	9.14959	9.13501	9.16289	9.29293	8.99026	9.21661	8.88274	9.17035	9.16086	8.9572	0.0924067	0.11592
2610036L11Rik	ILMN_2543929	11.7124	11.5976	11.7035	11.499	11.7319	12.0539	11.7398	11.3579	11.7626	11.7772	12.0262	11.9894	0.328517	-0.0140167
2610037P13Rik	ILMN_2421512	8.63412	8.66788	8.75586	8.5808	8.64082	8.43386	8.65178	8.69692	8.58295	8.55412	8.48107	8.4952	-0.122369	0.0551942
2610039C10Rik	ILMN_2913326	11.9293	11.9721	11.9737	11.472	11.9176	12.2377	11.9929	11.6405	11.9028	12.0039	12.0873	12.1493	0.3152	0.0967667
2610040E16Rik	ILMN_2647476	8.57218	8.49136	8.49138	8.37629	8.57762	8.57059	8.29414	8.39269	8.46675	8.42808	8.43328	8.3219	0.0506083	0.155738
2610042F04Rik	ILMN_2544368	8.00157	8.0269	8.50306	7.88843	8.11997	8.41819	8.13994	7.9413	7.95772	8.03662	8.0313	8.08575	0.172736	0.0438025
2610042O14Rik	ILMN_2674425	9.26772	9.26938	9.14553	8.99193	9.15329	9.18104	8.93231	9.25303	8.84775	8.9891	9.112	8.84901	0.107078	0.289858
2610044O15Rik	ILMN_1260441	8.8596	8.85123	9.02222	8.79662	8.89719	8.70218	8.6659	8.61286	8.65855	8.72785	8.48799	8.46169	-0.16161	0.15711
2610101N10Rik	ILMN_1252490	12.4047	12.4735	12.5467	12.3327	12.5581	12.646	12.403	12.4235	12.4581	12.4554	12.4444	12.6563	0.169933	0.0664667
2610101N10Rik	ILMN_2719131	8.66314	8.54248	8.48812	8.24501	8.4387	8.45004	8.20981	8.49586	8.27212	8.43728	8.26513	8.34264	0.0615483	0.257052
2610103J23Rik	ILMN_1224434	12.937	12.996	13.0632	12.6976	12.9442	12.9403	12.8841	12.8372	12.8273	12.8904	12.8083	13.0996	0.12455	0.134217
2610103J23Rik	ILMN_2420119	11.1512	11.0811	11.1365	11.0764	11.2156	11.1445	11.17	10.9599	10.9148	11.0105	10.7973	11.0045	-0.060825	0.106375
2610103J23Rik	ILMN_2546676	7.52051	7.52861	7.58338	7.5152	7.64202	7.66413	7.60446	7.51982	7.59613	7.47359	7.49328	7.68146	0.0656117	0.0163683
2610103J23Rik	ILMN_2701562	12.5675	12.538	12.5065	12.2272	12.5863	12.4968	12.3664	12.3376	12.3794	12.4938	12.1939	12.4174	0.00266667	0.197233
2610109H07Rik	ILMN_3089931	7.57663	7.74451	7.60625	7.73384	7.79938	7.75877	7.42965	7.32463	7.44978	7.40476	7.37008	7.41581	0.0103792	0.202332
2610110G12Rik	ILMN_1258929	8.59854	8.39227	8.74441	8.67332	8.41358	8.45483	8.71496	8.6822	8.59624	8.46555	8.115	8.15737	-0.370118	-0.144388
2610111M03Rik	ILMN_1218814	8.96824	8.94329	9.13201	9.02029	8.92087	8.98352	9.04887	8.98512	8.6482	8.88997	8.65142	8.62576	-0.148266	0.0423008
2610200G18Rik	ILMN_2605041	8.50558	8.61716	8.61606	8.90489	8.94518	8.63192	8.96672	8.41241	8.4571	8.50813	8.35364	8.42324	-0.23961	-0.0199033
2610200O14Rik	ILMN_1222365	8.23354	8.36546	8.37571	8.40525	8.38348	8.4296	8.37651	8.31059	8.18962	8.28266	8.39985	8.26083	0.0499167	0.0139833
2610203E10Rik	ILMN_2776485	9.00526	8.93322	8.99194	9.03218	8.92773	8.58066	8.87658	8.92141	8.69738	9.01926	8.58293	8.56313	-0.330777	0.0490533
2610204K14Rik	ILMN_2810443	8.94316	8.9071	8.98834	8.80964	9.04237	8.88611	8.79271	8.95735	8.82979	8.66079	8.63894	8.50755	-0.0956992	0.190977
2610204L23Rik	ILMN_2706051	11.4531	11.3865	11.5749	11.4359	11.4134	11.4132	11.3172	11.4154	11.33	11.3994	11.3918	11.5424	0.0785083	0.0470417
2610204L23Rik	ILMN_2706057	11.3926	11.3847	11.5232	11.3237	11.4118	11.5347	11.2248	11.362	11.386	11.4663	11.3068	11.5743	0.121733	0.0461667
2610204M08Rik	ILMN_2749595	10.5758	10.5172	10.4917	10.4195	10.6488	10.7922	10.5496	10.4061	10.3023	10.2894	10.6186	10.5748	0.271667	0.1904
2610205E22Rik	ILMN_1258657	9.33469	9.26454	9.46289	9.48515	9.37724	9.80457	9.46277	9.43379	9.20458	8.91773	9.37779	9.37038	0.250023	0.0579325
2610205H19Rik	ILMN_1237846	10.5548	10.5029	10.5465	10.6014	10.4906	10.8494	10.8471	10.5174	10.5092	10.5449	10.563	10.3716	-0.0309833	-0.10955
2610205H19Rik	ILMN_2895991	8.52888	8.54258	8.62227	8.67698	8.74619	8.74679	8.61612	8.8192	8.60647	8.55043	8.44241	8.68934	0.01368	-0.00661667
2610206B13Rik	ILMN_2893063	10.7499	10.6075	10.7017	10.5195	10.7858	10.8141	10.6486	10.476	10.5114	10.4953	10.7017	10.7813	0.222	0.1707
2610206C24Rik	ILMN_1256458	7.99086	7.96407	8.10946	7.97478	8.19828	7.9984	7.98665	7.94197	7.89389	7.91746	8.00737	7.97765	0.0512783	0.107875
2610207I05Rik	ILMN_2930057	11.015	11.1	11.1118	10.8471	11.1873	10.9557	10.9771	11.0508	11.1369	11.0574	11.0274	11.1994	0.0562083	0.0961417
2610207P08Rik	ILMN_2622208	11.3088	11.3198	11.2993	11.0202	11.3172	11.4257	11.0465	10.9998	11.198	11.1246	11.1492	11.2771	0.186675	0.217942
2610207P08Rik	ILMN_2622209	11.2923	11.243	11.4502	11.0669	11.3146	11.4134	11.0404	10.958	11.1978	11.1807	11.3566	11.3406	0.24875	0.16185
2610208M17Rik	ILMN_3104094	12.1871	12.1952	12.1562	12.1428	12.2142	11.9901	11.9962	12.1525	11.9908	11.9958	11.9272	11.9641	-0.0709333	0.167433
2610209M04Rik	ILMN_2860750	10.6755	10.2454	10.4348	10.4407	10.4939	10.4118	10.2251	10.0166	10.1024	9.88765	10.0428	10.1505	0.0377375	0.307638
2610209N15Rik	ILMN_2770270	8.20999	8.19245	8.07408	8.02053	8.17505	8.39721	8.24405	7.78406	7.80849	7.92302	7.86014	7.62147	-0.0394158	0.193474
2610300B10Rik	ILMN_2676726	11.5669	11.3511	11.4485	11.0515	11.472	11.4293	11.3531	11.0413	11.3252	11.3505	11.2871	11.4598	0.121992	0.193258
2610301G19Rik	ILMN_2731463	10.6491	10.6539	10.7429	10.5469	10.7818	10.5494	10.5308	10.6372	10.2672	10.5025	10.2428	10.4522	-0.04705	0.233083
2610302F08Rik	ILMN_1216794	7.81631	7.97602	8.08097	7.68554	7.84199	7.94843	7.58879	7.55406	7.79641	7.66406	7.57933	7.8365	0.104387	0.194407
2610304F09Rik	ILMN_2680937	11.2289	11.1332	11.2508	11.0847	11.1858	11.0028	11.1173	11.2114	10.9255	11.0251	10.9181	11.0606	-0.0443167	0.144483
2610304G08Rik	ILMN_1256682	9.95767	10.0813	10.0555	9.84471	9.93143	10.0212	9.9329	9.86792	9.73715	9.8963	9.72632	9.85829	0.0158383	0.137368
2610304I02Rik	ILMN_2546725	9.18726	9.31645	9.44272	9.06638	9.19019	9.30932	9.25278	9.17242	9.01546	9.08719	8.95106	9.34881	0.0976108	0.125847
2610307O08Rik	ILMN_2736197	8.62749	8.61254	8.50655	8.30043	8.48033	8.50074	8.46275	8.42403	8.1119	8.31495	8.19056	8.14607	-0.0183842	0.275946
2610311I19Rik	ILMN_2591791	8.04504	8.02692	7.99336	8.10146	8.08667	7.94299	7.95571	7.81339	7.8889	7.81637	7.67124	7.85909	-0.11617	0.112267
2610312B22Rik	ILMN_1252832	12.2026	12.1337	12.2485	12.2376	12.2206	12.376	12.3017	12.3458	12.0767	12.264	12.3273	12.4153	0.152867	-0.0343667
2610312E17Rik	ILMN_2544868	7.40956	7.58	7.62889	7.49122	7.36103	7.74503	7.45807	7.55061	7.40854	7.51957	7.55459	7.55757	0.149713	-0.0191533
2610312F20Rik	ILMN_1214578	9.21238	9.33214	9.40011	9.4211	9.26211	9.04152	9.34838	9.20124	8.92965	9.1668	9.03746	9.07606	-0.164803	0.0523942
2610315N17Rik	ILMN_1240341	7.58263	7.73782	7.63863	7.35011	7.6493	7.8239	7.32113	7.38853	7.40006	7.22544	7.37649	7.40842	0.212085	0.332398
2610318C08Rik	ILMN_1229210	11.375	11.245	11.2757	10.7112	11.2688	11.2715	11.1187	10.946	11.1271	11.235	11.3201	11.2802	0.2426	0.248267
2610318C08Rik	ILMN_1231885	9.62902	9.6248	9.54304	9.08322	9.34622	9.64892	9.53747	9.32188	9.26493	9.40804	9.31931	9.56967	0.189218	0.209932
2610318G18Rik	ILMN_1224589	10.1121	10.0778	10.043	10.147	9.92853	9.8752	9.77148	9.86689	9.75898	9.6657	9.52567	9.54857	-0.185977	0.203687
2610318I01Rik	ILMN_2746132	12.0669	12.0342	12.2532	12.2995	12.1105	12.0653	12.1697	12.2882	12.0512	12.0824	12.0547	12.1461	-0.062	-0.0801667
2610318I18Rik	ILMN_1227105	7.67845	7.54503	7.88172	7.78204	7.7161	7.80627	7.84605	7.61296	7.61206	7.45129	7.5273	7.53826	-0.0489167	-0.0263333
2610318I18Rik	ILMN_1246018	9.70725	9.44611	9.57031	9.34818	9.44563	9.28078	9.44575	9.34305	9.10719	9.42888	9.29375	9.10349	-0.106493	0.200497
2610319H10Rik	ILMN_2469320	8.2676	8.31132	8.29776	8.35789	8.32174	8.44702	8.39911	8.23813	8.02435	8.14978	8.50616	8.48942	0.248084	0.0674375
2610319K07Rik	ILMN_2695468	12.5742	12.5306	12.7116	12.5733	12.6631	12.6291	12.5915	12.6805	12.5572	12.5247	12.4793	12.6313	0.018225	0.027625
2610507B11Rik	ILMN_3014965	12.56	12.5837	12.6215	12.2937	12.5925	12.6845	12.5332	12.5022	12.3491	12.5447	12.3432	12.4553	0.0641583	0.148558
2610507B11Rik	ILMN_3086201	8.48621	8.52022	8.7124	8.32331	8.53043	8.59267	8.44448	8.64024	8.12527	8.53929	8.27799	8.60124	0.132546	0.154199
2610507L03Rik	ILMN_2745151	8.93051	9.32916	8.87553	8.90723	9.35282	9.26563	8.85923	8.77209	8.83334	8.98142	8.97109	8.78643	0.112412	0.308858
2610507L03Rik	ILMN_2745153	8.95638	9.10013	9.17563	8.68629	9.28302	9.40278	8.75327	8.86926	8.93568	8.9698	8.90892	9.03379	0.278903	0.276917
2610507N02Rik	ILMN_1255889	8.58211	8.6251	8.57954	8.6432	8.56547	8.3326	8.6476	8.7677	8.3481	8.51874	8.3484	8.39768	-0.17985	0.0514833
2610510H01Rik	ILMN_1256301	7.74376	7.63404	7.95072	7.60588	7.76892	8.03834	7.73016	7.83408	7.49681	7.54549	7.86388	7.74043	0.286298	0.120988
2610510H03Rik	ILMN_1252463	7.38851	7.52806	7.41253	7.33058	7.58961	7.44041	7.39641	7.58303	7.30253	7.3107	7.34281	7.50094	0.0929983	0.167005
2610510J17Rik	ILMN_1223979	9.28616	9.27314	9.53499	8.91018	9.31361	9.5595	8.96441	8.94992	9.06618	9.31893	9.27307	9.38838	0.342058	0.226045
2610510J17Rik	ILMN_2897468	10.0917	10.0903	10.0553	9.52082	9.92426	10.0313	10.0119	9.71987	9.85217	9.9903	10.0244	9.90923	0.144513	0.191623
2610510L01Rik	ILMN_2690772	10.3585	10.2308	10.4585	10.2896	10.3791	10.6308	10.4223	10.1727	10.3114	10.2748	10.1934	10.1705	0.00704167	-0.001725
2610511E22Rik	ILMN_1245872	9.15859	9.3368	9.31542	9.39641	9.52631	9.5005	9.18428	9.39622	9.18796	9.34035	9.20425	9.29435	0.0557833	0.0633167
2610511M17Rik	ILMN_2625099	9.96788	9.84889	9.84937	9.80531	10.0024	10.4281	10.0151	9.53668	9.6618	9.9684	9.94009	9.88324	0.221157	0.0770708
2610511O17Rik	ILMN_1238733	8.28055	8.2594	8.38289	8.10347	8.32697	8.50078	8.31254	8.20095	8.01734	8.45978	8.16575	8.25042	0.0823675	0.0656908
2610524A10Rik	ILMN_2761422	9.63304	9.73197	9.84759	9.44394	9.90289	9.79367	9.48921	9.50577	9.38652	9.48262	9.69715	9.94767	0.362258	0.305394
2610524B01Rik	ILMN_2747697	10.2517	10.2451	10.3243	10.4319	10.2432	10.0723	10.0289	10.1754	9.99993	10.0115	9.90859	9.92519	-0.149364	0.128609
2610524F24Rik	ILMN_2544200	7.6788	7.45235	7.45492	7.40035	7.58924	7.65703	7.3886	7.45449	7.29438	7.38497	7.49003	7.50849	0.184775	0.206388
2610524G07Rik	ILMN_2450724	7.64842	7.78252	7.67872	7.62997	7.92589	7.94148	7.75742	7.50904	7.71878	7.80214	7.6936	7.5991	0.0176492	0.0585325
2610524G07Rik	ILMN_2710312	14.0435	14.1326	14.068	14.0182	14.1897	14.203	14.0336	13.7775	14.0002	13.9173	13.9926	14.0411	0.086575	0.129608
2610524H06Rik	ILMN_1225123	8.23819	8.13876	8.3846	8.16504	8.28893	8.15895	8.23418	8.16291	8.13174	7.99892	8.26047	8.25525	0.09242	0.08949
2610524N02Rik	ILMN_1228814	8.25251	8.24908	8.31685	7.9584	8.25043	8.27522	8.22934	7.89681	7.73519	8.00688	8.07543	8.16016	0.187817	0.268221
2610528A11Rik	ILMN_1222219	9.09682	8.89884	9.07702	9.11393	8.87811	8.62359	8.68347	8.90883	9.03899	8.7751	8.66853	8.61948	-0.265673	0.0550508
2610528A15Rik	ILMN_1218617	11.3025	11.362	11.3	11.1328	11.3198	11.4987	11.3223	11.2024	11.3521	11.1747	11.5701	11.6714	0.334592	0.082625
2610528B01Rik	ILMN_1242103	7.89255	7.78749	7.80423	7.88921	7.93013	7.91725	8.00198	7.99936	7.91913	7.81277	7.64473	7.71906	-0.145426	-0.0357158
2610528C06Rik	ILMN_1243695	9.16034	9.0577	9.30674	9.06175	9.20591	9.31988	9.17104	9.10995	9.01292	9.21007	9.10109	9.27573	0.118288	0.0273717
2610528C06Rik	ILMN_1257336	10.6766	10.6202	10.7296	10.5627	10.667	10.8897	10.477	10.5212	10.4811	10.6983	10.5823	10.5318	0.113158	0.099825
2610528E23Rik	ILMN_1233531	9.55075	9.5646	9.53213	9.17579	9.41122	9.8532	9.36399	9.1385	9.25367	9.14427	9.54225	9.5718	0.42132	0.274427
2610528H13Rik	ILMN_1253682	8.40733	8.32943	8.53126	8.4489	8.47605	8.67624	8.32556	8.00156	8.14972	8.26866	8.34655	8.16175	0.0966367	0.10606
2610528K11Rik	ILMN_2666999	8.7495	8.39655	8.85338	8.80062	8.88461	8.75486	8.57593	8.81234	8.52695	8.75804	8.37452	8.21461	-0.217388	0.0115017
2610528M18Rik	ILMN_2761273	10.6747	10.7147	10.6873	10.0043	10.6083	10.9445	10.4548	10.3311	10.4097	10.4043	10.46	10.7244	0.391358	0.347625
2610528O22Rik	ILMN_2710773	11.4163	11.3157	11.4593	11.3178	11.3679	11.4104	11.2382	11.5732	11.3096	11.4566	11.0856	11.2403	-0.0851167	0.0360833
2610529H08Rik	ILMN_1216920	10.1011	9.95612	10.0172	9.93311	10.0153	9.77037	9.73802	9.91502	9.7911	9.8724	9.68861	9.73886	-0.101044	0.190516
2700004E22Rik	ILMN_1225259	7.54891	7.5029	7.46067	7.45496	7.56883	7.66895	7.46927	7.48553	7.47428	7.1916	7.60498	7.58829	0.223212	0.142686
2700007B13Rik	ILMN_1226660	8.01873	8.04938	7.95172	7.86647	8.10336	8.04423	8.13022	7.67317	8.05393	7.84524	8.14397	8.13588	0.134062	0.0831917
2700007P21Rik	ILMN_3062534	7.60203	7.42967	7.54163	7.5001	7.53834	7.7534	7.35212	7.3557	7.38193	7.51162	7.54742	7.59945	0.196981	0.0869042
2700007P21Rik	ILMN_3140158	11.5618	11.529	11.4894	11.4907	11.6362	11.5295	11.5762	11.4345	11.2013	11.5398	11.2233	11.3605	-0.0809	0.123667
2700008B19Rik	ILMN_2524787	7.15598	7.61658	7.52729	7.34709	7.57732	7.50005	7.45477	7.34318	7.44459	7.63693	7.36635	7.4794	-0.022245	-0.020885
2700008B19Rik	ILMN_2524788	7.60643	7.3004	7.75062	7.57355	7.72185	7.76317	7.32596	7.32776	7.38124	7.54844	7.5692	7.42864	0.129706	0.0855958
2700008B19Rik	ILMN_2546800	7.73496	7.88069	8.02772	7.71643	7.82931	7.93542	8.0212	7.83774	7.8141	7.8619	7.83378	7.75153	-0.0131642	-0.0384208
2700008N14Rik	ILMN_1251220	9.07955	9.11743	9.22333	9.2816	9.23307	8.9734	9.13249	9.07388	9.08678	9.21892	8.79907	8.63699	-0.376794	-0.0365975
2700016E08Rik	ILMN_1249462	7.82274	7.87621	7.96645	7.72418	7.74123	7.73153	7.4927	7.50816	7.36143	7.56716	7.44548	7.66121	0.0763725	0.277026
2700017M01Rik	ILMN_1234766	11.6316	11.4963	11.7358	11.5599	11.3993	11.5182	11.8601	11.6617	11.4682	11.5933	11.5531	11.4091	-0.126908	-0.111308
2700023B17Rik	ILMN_2748914	11.9951	12.0357	12.119	12.101	12.1365	11.8486	12.2037	12.1419	11.9221	12.0815	11.7157	11.7979	-0.289675	-0.0213083
2700023E23Rik	ILMN_1230037	8.006	7.82673	7.89765	8.15073	7.99377	8.60644	8.17157	7.75842	7.81422	7.85426	8.54644	8.41986	0.526552	-0.0555283
2700024D06Rik	ILMN_1245251	7.54361	7.43422	7.66573	7.44124	7.61464	7.67714	7.60929	7.50112	7.39347	7.41825	7.37062	7.53865	0.0632408	0.0652608
2700024H10Rik	ILMN_2429108	7.54918	7.74097	7.79695	7.87443	7.74887	7.97651	7.65189	7.44458	7.58024	7.54179	7.76013	7.92082	0.223732	0.0175858
2700025J07Rik	ILMN_1247145	8.60008	8.41472	8.50807	8.43387	8.44164	8.54157	8.3313	8.61976	8.22154	8.48392	8.30705	8.5019	0.0825158	0.117823
2700029E10Rik	ILMN_2739250	10.1354	10.3733	9.98945	9.67993	10.1888	10.2898	10.0598	9.61192	9.87125	9.94894	10.2377	10.3333	0.396953	0.34252
2700029M09Rik	ILMN_1253477	13.1332	13.1045	13.0911	12.9974	13.2019	13.1107	13.0562	12.9481	13.0311	12.9734	13.0222	12.9502	0.013175	0.132008
2700031B12Rik	ILMN_1235647	10.57	10.6197	10.682	10.6603	10.6102	10.8058	10.6863	10.7581	10.5836	10.617	10.627	10.7309	0.0844333	-0.0368333
2700032M20Rik	ILMN_1243445	7.80938	7.75672	7.89507	7.62781	7.72482	7.85524	7.41802	7.60188	7.41641	7.64975	7.73229	7.97472	0.326086	0.235642
2700033K02Rik	ILMN_3163196	8.02338	8.13778	8.32063	8.0807	8.12297	8.37555	8.27044	8.10624	7.96163	8.24806	8.13848	8.15804	0.0838158	-0.0454975
2700038C09Rik	ILMN_2590015	9.86831	9.59684	9.90411	10.0153	9.98389	9.88487	10.0865	9.77236	9.63929	9.90118	9.42541	9.55577	-0.288551	-0.0942208
2700038C09Rik	ILMN_2894984	10.5442	10.3944	10.7004	10.925	10.5492	10.6331	10.6884	10.5863	10.3682	10.4604	10.2569	10.2913	-0.216733	-0.114567
2700038I16Rik	ILMN_1219539	10.6216	10.5155	10.6782	10.4162	10.6582	10.5751	10.4389	10.4969	10.4598	10.4879	10.2962	10.5697	0.0296333	0.147733
2700038L12Rik	ILMN_3124364	12.2588	12.1254	12.1796	11.9414	12.1733	12.2366	12.1961	12.0526	12.0972	12.0551	11.9132	12.0937	0.00871667	0.113383
2700038N03Rik	ILMN_2605703	7.88787	7.80904	7.9265	7.99671	8.07616	8.0127	7.82223	7.84607	7.9765	7.7353	7.84526	7.94638	0.052095	0.0416717
2700044H17Rik	ILMN_1231682	7.35873	7.59919	7.81232	7.57213	7.62841	7.65727	7.42893	7.42084	7.42164	7.56078	7.45317	7.34232	-0.0116167	0.0329067
2700045P11Rik	ILMN_2520374	7.78532	7.69506	7.93575	7.57065	7.74996	7.89407	7.68476	7.55839	7.34494	7.6656	7.53969	7.64571	0.126669	0.176959
2700046G09Rik	ILMN_1256315	7.6526	7.54761	7.7941	7.48294	7.67	7.64224	7.41285	7.68095	7.2341	7.41721	7.47972	7.36635	0.109328	0.236628
2700049A03Rik	ILMN_2668630	10.1563	10.0346	10.133	9.84824	10.1526	10.0131	10.2027	10.0181	9.93484	10.1435	10.0098	10.0785	0.00148	0.08218
2700049H19Rik	ILMN_1229329	10.0886	9.96517	9.93999	9.99721	9.93305	9.96897	10.0094	9.90144	10.0199	9.82981	9.91561	9.61784	-0.12994	0.0315267
2700050F09Rik	ILMN_1224373	7.74439	7.72823	7.86885	7.72369	7.67804	7.66153	7.65597	7.44453	7.68082	7.62394	7.29363	7.72039	-0.112588	0.0457817
2700050L05Rik	ILMN_2672606	9.11592	9.07583	9.15006	8.92526	8.98973	9.00765	8.94741	9.14124	9.0848	8.95331	9.1587	8.88378	0.039015	0.0827983
2700050P07Rik	ILMN_1252621	9.86384	9.79195	9.9729	9.95052	9.93858	9.94861	9.81634	9.88856	9.67829	9.74931	9.77913	9.87988	0.0705917	0.066175
2700055A20Rik	ILMN_2719498	11.8729	11.9015	11.8569	11.8426	11.9912	12.0092	11.8503	11.7128	11.5207	11.7912	11.6466	11.4979	-0.0333	0.170667
2700055K07Rik	ILMN_2655929	9.25179	9.16826	9.28044	9.27257	8.95889	8.97767	9.41712	9.4295	9.18837	9.04937	8.64853	8.46683	-0.534181	-0.105544
2700059D21Rik	ILMN_1230192	11.8824	11.7578	11.8007	11.7873	11.9479	11.9418	11.8967	11.5191	11.4046	11.6775	11.3676	11.8018	0.0122083	0.171175
2700060E02Rik	ILMN_1225213	14.8085	14.6242	14.7251	14.8227	14.8522	14.737	14.7553	14.7407	14.6768	14.6371	14.7684	14.6107	-0.0176083	0.0386583
2700060E02Rik	ILMN_1246483	11.102	11.142	11.3314	11.5372	11.2952	11.2972	11.1834	11.2051	11.118	11.1937	11.0249	10.9234	-0.176242	-0.0783417
2700061N24Rik	ILMN_2699126	10.507	10.6439	10.9481	10.734	10.6496	10.6571	10.7478	10.4542	10.4799	10.474	10.4358	10.1631	-0.190258	-0.00875833
2700062C07Rik	ILMN_1225527	9.04859	9.17946	9.20545	9.23176	9.14175	9.28336	9.1117	9.22598	9.22962	9.2324	9.11042	9.03113	-0.0597333	-0.0781033
2700062C07Rik	ILMN_1245380	10.6586	10.5912	10.6889	10.5218	10.5162	10.7703	10.5083	10.5688	10.4736	10.4071	10.3922	10.4589	0.0627667	0.110967
2700062C07Rik	ILMN_2847285	9.88136	10.0375	9.99745	9.90732	9.93626	9.87115	9.92251	9.63438	9.96208	9.99559	9.73638	9.82505	-0.136015	0.00483167
2700063A19Rik	ILMN_2772821	8.70495	8.56282	8.69836	8.55866	8.61299	8.59371	8.54653	7.96584	8.43423	8.32411	8.35369	8.173	-0.0924158	0.161038
2700063G02Rik	ILMN_2675765	7.43868	7.40153	7.7517	7.78676	7.61183	7.63662	7.4886	7.65749	7.17535	7.4079	7.41543	7.33968	-0.0007425	0.0193608
2700063G02Rik	ILMN_3052726	8.74104	8.6875	8.70577	8.93946	8.82697	8.65538	8.55356	8.53914	8.41572	8.59265	8.51678	8.52533	-0.0595175	0.126489
2700063P19Rik	ILMN_2546861	8.28849	8.24438	8.39645	8.53908	8.36708	7.74397	8.48965	8.44123	8.24421	8.56405	7.70994	7.77406	-0.716591	-0.159264
2700067E09Rik	ILMN_2691227	10.3023	10.2006	10.1538	9.63178	10.0717	10.1036	9.92689	9.91186	9.80208	9.81065	9.78241	9.73826	0.0819067	0.398683
2700069A02Rik	ILMN_1220923	11.3238	11.1343	11.4433	11.1967	11.4116	11.2667	11.1078	11.1892	11.126	11.1226	10.9217	11.1507	-0.0252417	0.151625
2700075B01Rik	ILMN_2615369	7.60282	7.58583	7.93072	7.76546	7.69723	7.65598	7.62423	7.66216	7.53941	7.60735	7.41996	7.50113	-0.108422	-0.00548583
2700078E11Rik	ILMN_2639714	8.78905	8.64395	8.81236	8.49446	8.88087	8.77258	8.58415	8.58514	8.60124	8.74262	8.49475	8.70929	0.0532558	0.165673
2700078K21Rik	ILMN_2725493	8.45097	8.36781	8.44973	8.53367	8.75156	8.87716	8.47777	7.98333	8.30644	8.44562	8.18446	8.26262	0.000538333	0.0825717
2700081O15Rik	ILMN_1214482	8.19638	8.03116	8.21359	8.27366	8.16031	8.11445	8.21088	8.44623	8.13439	8.02861	8.09334	7.94775	-0.110038	-0.0326017
2700082D03Rik	ILMN_2720334	12.6918	12.6522	12.8063	12.7279	12.8062	12.7637	12.472	12.6799	12.8047	12.7007	12.7283	12.744	0.0690083	0.0404083
2700083E18Rik	ILMN_2479681	10.335	10.2775	10.3167	10.543	10.3971	10.1747	10.4079	10.4816	10.1134	10.3336	10.1833	10.0867	-0.201242	-0.0129417
2700083E18Rik	ILMN_3072957	9.14924	9.18033	9.306	9.55999	9.41139	9.04961	9.26695	9.533	9.02228	9.19073	9.01558	8.84096	-0.291271	-0.0130008
2700083E18Rik	ILMN_3151736	7.37855	7.3013	7.2653	7.60273	7.57952	7.72679	7.60836	7.45895	7.56106	7.22132	7.27568	7.3039	-0.0629108	-0.0785775
2700084L06Rik	ILMN_2439313	10.4665	10.3848	10.489	10.5504	10.4617	10.1601	10.5874	10.6969	10.2069	10.3767	9.87736	10.078	-0.391863	0.00731667
2700084L06Rik	ILMN_2644664	10.8201	10.7911	10.7719	10.7228	10.676	10.301	10.7538	10.9295	10.6602	10.6693	10.4632	10.4652	-0.291725	0.060875
2700084L22Rik	ILMN_2704919	9.42143	9.03605	9.14439	8.43506	8.99167	9.17829	8.96617	8.58221	8.78455	8.72225	8.85463	8.86235	0.238083	0.422709
2700085E05Rik	ILMN_1243609	7.71256	7.69202	7.91462	7.70632	7.75768	7.46419	7.67045	7.68567	7.53399	7.51807	7.61699	7.48888	-0.0838542	0.113546
2700085M18Rik	ILMN_2589960	9.28525	9.27751	9.26237	8.59134	9.26902	9.3535	9.09935	8.76757	8.94344	8.94074	9.0074	9.21238	0.297376	0.383542
2700087H15Rik	ILMN_2762514	10.7128	10.6096	10.8268	10.399	10.7296	10.525	10.6644	10.6575	10.4416	10.7578	10.6659	10.5598	0.0178667	0.1183
2700088M22Rik	ILMN_1214187	12.2722	12.2468	12.4564	12.4346	12.4884	12.5864	12.5641	12.136	12.2298	12.4137	12.5257	12.2736	0.05135	-0.07475
2700089E24Rik	ILMN_1227460	8.40373	8.27616	8.51006	8.43311	8.44244	8.49628	8.32911	8.58003	8.32998	8.58089	8.37905	8.19888	-0.0602025	-0.0441625
2700091N06Rik	ILMN_2671436	8.71208	8.68625	8.84901	8.52227	8.74789	8.88189	8.62824	8.61379	8.69168	8.78433	8.91708	8.79912	0.2094	0.0587767
2700092H06Rik	ILMN_1229984	11.8845	11.9124	12.0391	11.8806	11.8633	11.7923	11.8271	11.9944	11.9701	11.8895	11.8467	11.8356	-0.0669583	-0.00509167
2700094F01Rik	ILMN_2722759	7.80494	7.9286	7.60951	7.68064	7.70484	7.74799	7.79382	7.76533	7.38819	7.54593	7.36104	7.62657	-0.0236117	0.210648
2700094F01Rik	ILMN_2830830	10.9404	10.8536	11.1755	10.8467	11.0824	11.2543	10.8967	11.0503	10.9159	10.9156	10.9711	11.0982	0.214142	0.065075
2700094F01Rik	ILMN_2830837	10.5048	10.4534	10.3801	10.3966	10.4823	10.5382	10.3707	10.5126	10.3552	10.3128	10.3136	10.58	0.118442	0.121342
2700094K13Rik	ILMN_1244773	13.266	13.105	13.0952	12.7933	12.9852	13.3662	13.1483	12.759	12.8576	12.8183	13.1423	13.1098	0.301725	0.214358
2700094K13Rik	ILMN_3088934	13.9147	13.9795	13.9402	13.6172	13.9152	14.1167	14.1791	13.8086	13.9865	13.8673	14.0306	14.0444	0.151375	0.0239417
2700094L05Rik	ILMN_1213231	10.3986	10.4718	10.5197	10.5556	10.396	10.4465	10.1872	10.1185	10.1699	10.0951	10.3254	10.0681	0.02805	0.170183
2700097O09Rik	ILMN_1252210	10.7363	10.6732	10.7789	10.7113	10.7441	10.9429	10.73	10.7301	10.6738	10.6196	10.8238	10.7043	0.139992	0.0341917
2810001G20Rik	ILMN_2431398	8.42334	8.25135	8.51512	8.69131	8.57615	8.82878	8.28374	8.34864	8.35854	8.36315	8.44107	8.41665	0.137982	-0.00723833
2810002G02Rik	ILMN_2894057	8.47357	8.52185	8.62481	8.49776	8.82746	8.70106	8.50921	8.22767	8.09434	8.22023	8.6526	8.33276	0.231755	0.277242
2810002N01Rik	ILMN_1217827	10.4199	10.4493	10.3861	10.2874	10.2997	10.0645	10.3896	10.5936	10.3087	10.4416	10.1973	10.1964	-0.204092	0.0328083
2810002O09Rik	ILMN_2772140	7.89451	7.695	7.54276	7.60026	7.70337	7.62107	7.65731	7.56256	7.24851	7.42828	7.65936	7.32161	0.0504233	0.280703
2810003C17Rik	ILMN_2741063	12.0113	12.3161	12.1188	11.9664	11.9921	12.223	12.0648	12.0021	11.9238	12.0962	12.2963	12.3813	0.2874	0.0937
2810003O05Rik	ILMN_1220311	7.45526	7.32238	7.52571	7.36847	7.59799	7.64889	7.39821	7.27175	7.31398	7.37368	7.44745	7.63537	0.213652	0.0949583
2810004A10Rik	ILMN_1248657	9.10429	9.00668	9.11467	9.56379	9.10635	8.69758	9.34017	9.67981	8.76942	9.07022	8.59076	8.56161	-0.56925	-0.11346
2810004N20Rik	ILMN_2602406	11.215	11.1785	11.2498	11.1698	11.2859	11.3532	11.2033	11.0284	11.1817	11.1356	11.3658	11.2208	0.140667	0.0538667
2810004N23Rik	ILMN_2994063	8.97704	8.85812	9.08326	9.05407	8.96823	9.29634	8.88515	8.63017	8.54388	8.89067	8.85518	8.82436	0.148518	0.0910208
2810008M24Rik	ILMN_2486600	11.8107	11.6781	12.022	11.8117	11.8208	11.7451	11.5869	11.8076	11.6834	11.5832	11.3787	11.6864	-0.0629	0.103567
2810008M24Rik	ILMN_2950721	10.9167	11.0081	11.2251	10.9027	10.9991	11.029	10.838	11.1794	10.9738	10.8679	10.7706	10.921	0.0112667	0.0790333
2810012D02Rik	ILMN_1229670	7.69734	7.59816	7.53348	7.33604	7.44341	7.78981	7.65453	7.65442	7.51301	7.60851	7.63001	7.49444	0.110064	0.0516142
2810012G03Rik	ILMN_1239177	10.7365	10.7668	10.9277	10.6055	10.8146	10.5839	10.6144	10.8187	10.5381	10.6868	10.4986	10.5263	-0.0749333	0.161433
2810012G08Rik	ILMN_2483948	12.6143	12.6267	12.7084	12.0552	12.7702	12.6338	12.3095	12.4414	12.4523	12.4149	12.5359	12.5959	0.280558	0.362425
2810012H18Rik	ILMN_1236934	11.1212	10.9453	11.1003	11.1023	11.1132	10.9261	10.9132	10.8812	10.521	10.7865	10.4259	10.4633	-0.22565	0.22915
2810012L14Rik	ILMN_2632187	9.72475	9.61944	9.68632	9.63375	9.54619	9.63672	9.65009	9.51022	9.56468	9.797	9.53857	9.74501	-0.02128	-0.0312533
2810013E07Rik	ILMN_1226859	9.75364	9.79082	9.84335	9.63437	9.82911	9.75971	9.85861	9.80622	9.57765	9.59403	9.57254	9.75515	0.029635	0.125025
2810017I02Rik	ILMN_2473953	8.88468	8.94834	9.08983	8.7326	8.94202	9.35835	8.59586	8.62309	8.91919	8.66828	9.11631	9.33421	0.540641	0.196031
2810021B07Rik	ILMN_1253355	8.8502	8.87581	8.99561	8.99654	8.86347	8.64514	8.87171	9.09992	8.77571	8.81499	8.6596	8.71821	-0.190421	-0.0015775
2810021G02Rik	ILMN_2432886	9.56669	9.42081	9.56016	9.6837	9.44544	9.29228	9.53497	9.54963	9.36816	9.14103	9.08634	9.23847	-0.226268	0.0456817
2810021J22Rik	ILMN_2674668	8.19734	8.31562	8.27162	8.16861	8.14682	8.45339	8.11308	8.20252	7.94576	8.16547	8.19547	8.15652	0.17023	0.121697
2810021O14Rik	ILMN_1248235	8.45456	8.33648	8.43876	8.13576	8.56335	8.49388	8.27708	8.20632	8.32049	8.22171	8.53024	8.39078	0.232873	0.212703
2810021O14Rik	ILMN_2674032	12.3927	12.4055	12.5152	12.2289	12.5233	12.4918	12.257	12.2091	12.3711	12.2466	12.4713	12.5303	0.2219	0.1646
2810022L20Rik	ILMN_1250924	7.37965	7.56309	7.71455	7.74317	7.4628	7.53123	7.52569	7.6076	7.55523	7.61056	7.67534	7.42779	-0.0638758	-0.140149
2810025A12Rik	ILMN_1214378	8.13192	8.12766	8.17451	8.10732	8.09155	8.26102	7.9422	8.03255	7.99854	8.06918	7.83665	7.88913	-0.03371	0.0877333
2810025A12Rik	ILMN_2524434	8.58729	8.47567	8.80073	8.47875	8.62129	8.74514	8.61383	8.47107	8.47948	8.60682	8.47895	8.54258	0.04417	0.0166967
2810025M15Rik	ILMN_1213985	12.4946	12.5545	12.553	12.3688	12.4678	12.6058	12.3914	12.434	12.5514	12.403	12.6462	12.6692	0.21175	0.0769833
2810025O06Rik	ILMN_1244979	12.0218	12.0035	12.0519	11.946	12.0055	12.2104	11.8292	11.8312	11.7779	11.9408	11.9651	11.7962	0.117092	0.136792
2810026P18Rik	ILMN_2513173	12.0123	11.9749	12.2696	11.9965	11.9587	12.2647	11.8667	11.9434	11.9904	11.879	12.1781	12.3595	0.334283	0.0488167
2810028N01Rik	ILMN_1233613	9.1713	8.94702	8.71999	8.71464	8.95876	9.53599	8.82383	8.4219	8.47743	8.44847	8.97417	9.1321	0.597994	0.409601
2810032E02Rik	ILMN_2644068	9.39533	9.42603	9.41907	9.48503	9.27758	9.46803	9.53781	9.40355	9.3887	9.39082	9.24755	9.32652	-0.103223	-0.0842767
2810036L13Rik	ILMN_2684732	12.0501	12.0834	12.1764	11.8832	12.1035	12.1025	11.9443	11.9611	11.9116	12.0333	11.8589	12.2524	0.128167	0.1359
2810036L13Rik	ILMN_2768850	11.3169	11.2009	11.2951	11.191	11.3595	11.2718	11.1792	11.1937	10.8395	10.9079	10.9333	11.0341	0.0503333	0.263033
2810037C03Rik	ILMN_2694074	11.7916	11.852	12.0066	11.7602	11.9188	12.0559	11.8566	11.765	11.9409	11.8824	12.0424	12.097	0.205075	-0.00589167
2810037C14Rik	ILMN_2757916	11.8049	11.8328	11.8535	11.8771	11.9318	11.6826	11.9223	11.8784	11.7412	11.7082	11.5686	11.7176	-0.155933	0.0443
2810038K19Rik	ILMN_1238893	7.51348	7.85691	8.12323	7.87089	7.94906	7.48981	7.65279	7.69443	7.45773	7.71424	7.70861	7.83094	0.00254083	0.0992375
2810046L04Rik	ILMN_1229652	7.77456	8.16355	8.01417	8.36024	8.00533	8.08848	7.84591	7.77803	7.72969	7.92147	8.05282	8.02471	0.0910092	0.0168192
2810046L04Rik	ILMN_2769811	9.81696	9.74125	9.91344	9.81458	9.90112	9.9423	9.66348	9.65693	9.48316	9.64872	9.621	9.84308	0.149642	0.167292
2810046L04Rik	ILMN_2798674	11.0935	10.9536	11.0517	11.0091	11.1065	11.054	11.0079	11.0551	10.7898	11.1812	11.069	11.0346	0.0555333	0.0542
2810047L02Rik	ILMN_2724303	7.66336	7.55582	7.6427	7.28988	7.48931	7.55901	7.07221	7.38732	7.34493	7.50596	7.41453	7.3428	0.135535	0.266252
2810049C16Rik	ILMN_2547052	7.78455	7.76541	7.83458	7.70513	7.64613	7.66751	7.60818	7.73282	7.64554	7.80562	7.67829	7.71315	-0.00480083	0.0409125
2810050O03Rik	ILMN_2439645	7.71952	7.64894	7.70562	7.65704	7.70905	7.81614	7.65227	7.59267	7.59446	7.48524	7.60452	7.71346	0.114121	0.0952508
2810055E05Rik	ILMN_1246034	10.5427	10.5798	10.663	10.6026	10.5931	10.7853	10.3621	10.5643	10.2846	10.2291	10.4454	10.4339	0.185267	0.202267
2810055E05Rik	ILMN_2658153	9.19468	9.36687	9.37802	9.22743	9.32859	9.29216	9.41729	9.22278	9.01805	9.28416	9.32871	9.28846	0.0663775	0.0599808
2810055F11Rik	ILMN_1230505	8.26256	8.19728	8.03995	8.38497	8.28305	8.29168	8.29387	8.38108	8.13825	8.24051	8.0645	8.06727	-0.12325	-0.01677
2810402A17Rik	ILMN_1257486	8.10567	8.12716	8.16686	8.08883	8.12118	8.04245	7.881	7.95233	7.87063	8.03367	7.8801	7.96463	-0.00613917	0.149471
2810402K13Rik	ILMN_2455390	9.5639	9.50618	9.74783	9.49571	9.59549	9.72185	9.42798	9.49343	9.37821	9.41883	9.42391	9.58657	0.147261	0.125008
2810403A07Rik	ILMN_1227212	12.0136	11.9967	12.0102	11.9877	11.8868	12.0776	11.9919	11.9389	11.8763	12.1277	11.9411	12.0223	0.0177667	-0.0302
2810403A07Rik	ILMN_1257904	8.47312	8.38664	8.49985	8.46602	8.31326	8.74928	8.54329	8.41135	8.53945	8.448	8.83129	8.76338	0.282127	-0.108183
2810403P18Rik	ILMN_2734452	8.07797	7.91603	8.2999	8.11946	8.40964	8.21858	8.00428	7.8823	7.95396	8.04539	7.99466	8.05988	0.0602675	0.103774
2810404F18Rik	ILMN_2753604	7.66234	7.50175	7.42136	7.42429	7.47109	7.47447	7.21042	7.58076	7.28409	7.47758	7.43695	7.39598	0.086705	0.195965
2810404O06Rik	ILMN_1214158	7.83167	7.62501	7.63458	7.71371	7.80756	7.97039	7.42691	7.58469	7.5436	7.296	7.47101	7.71177	0.222668	0.259692
2810405F18Rik	ILMN_1244070	11.1766	11.1903	11.4304	11.3028	11.349	11.3177	11.4513	11.3716	11.2922	11.2454	11.1266	11.1857	-0.112925	-0.0842917
2810405I11Rik	ILMN_1222607	11.3708	11.3558	11.6223	11.6315	11.3235	11.3551	11.3813	11.6027	11.3195	11.3968	11.1245	11.066	-0.250408	-0.0822417
2810405J04Rik	ILMN_1224651	11.5923	11.5501	11.7537	11.5015	11.6733	11.7332	11.5192	11.6782	11.6164	11.4846	11.604	11.6854	0.143775	0.0748083
2810405K07Rik	ILMN_1252851	7.72248	7.60894	7.75186	7.64781	7.66852	7.70944	7.66012	7.73339	7.70494	7.53563	7.20113	7.55155	-0.149752	0.0295217
2810407C02Rik	ILMN_1215213	10.8933	11.0123	11.0154	10.701	10.982	10.8274	10.8093	10.7585	10.735	10.7717	10.6019	10.8475	0.00468333	0.208283
2810407C02Rik	ILMN_1244600	10.4703	10.4457	10.5439	10.2639	10.3428	10.5253	10.1777	10.4025	10.1736	10.4251	10.1376	10.1105	-0.002275	0.159525
2810407K09Rik	ILMN_1244649	8.6734	8.65246	8.73396	8.94696	8.74676	8.6412	8.73973	8.73459	8.48449	8.94118	8.66835	8.4296	-0.198373	-0.0872167
2810407L07Rik	ILMN_1216098	9.44014	9.45093	9.61082	9.47998	9.55718	9.49348	9.33008	9.3336	9.31948	9.32435	9.25749	9.30188	-0.0125225	0.119278
2810407P21Rik	ILMN_2747828	11.0149	11.0262	11.1047	10.8706	11.0823	10.8551	10.8227	10.9837	10.8625	10.8631	10.8711	10.9302	0.0307417	0.186408
2810408A11Rik	ILMN_2641063	7.76332	7.99815	7.80945	7.60266	7.68803	7.75891	7.83585	7.54884	7.59513	7.62105	7.39176	7.39813	-0.147406	0.152827
2810408E11Rik	ILMN_1216473	8.10736	7.75518	8.02364	7.80868	8.081	8.15404	7.98249	7.89845	7.67025	7.89232	7.80008	7.86322	0.100678	0.142745
2810408E11Rik	ILMN_1230444	7.74905	7.71637	7.91039	7.58251	7.7984	7.87807	7.72639	7.53012	7.41983	7.67101	7.60711	7.57736	0.0875783	0.154672
2810408E11Rik	ILMN_2588663	7.88406	7.89472	8.06925	7.71423	7.89805	8.00413	8.08232	7.79283	7.64681	7.94817	7.8678	7.96294	0.0970742	0.0443942
2810408M09Rik	ILMN_2851455	8.53082	8.7192	8.52135	8.6458	8.4967	8.74875	8.60089	8.62904	8.30697	8.54825	8.41267	8.53409	0.0396925	0.0567625
2810409H07Rik	ILMN_3163044	11.2269	11.2085	11.26	11.0172	11.1159	11.2225	11.0132	10.9989	10.9762	10.9635	10.9932	11.2441	0.160742	0.191242
2810410A03Rik	ILMN_1243249	12.0678	12.1051	12.262	12.2732	12.0726	11.4292	12.2076	12.5581	12.0514	12.261	11.8049	11.5985	-0.587433	-0.116467
2810410A08Rik	ILMN_2657009	8.70887	8.44246	8.53447	8.5528	8.70597	8.469	8.46888	8.35079	8.14317	8.38279	8.13129	8.21751	-0.11431	0.23219
2810410C14Rik	ILMN_2964728	7.8646	7.89423	8.02275	7.69509	8.02564	7.80803	7.97673	7.81421	7.76287	7.94137	7.9007	7.98688	0.0545217	0.0841417
2810410D24Rik	ILMN_2493144	7.50965	7.65996	7.29718	7.52031	7.42993	7.35091	7.50248	7.41364	7.27002	7.31684	7.27797	7.18656	-0.130599	0.130767
2810410M20Rik	ILMN_2602396	12.7735	12.6598	12.6137	12.4152	12.6861	12.6979	12.4997	12.4897	12.5249	12.505	12.5208	12.5959	0.118667	0.220267
2810410M20Rik	ILMN_2776521	12.1046	12.1626	12.2287	12.113	12.1812	12.1965	11.8832	11.8951	12.0035	11.8985	11.9127	12.0962	0.0939167	0.174917
2810410P22Rik	ILMN_1221102	7.90189	8.0398	7.99374	7.90367	8.22667	8.001	8.06866	7.67487	7.81694	7.88136	7.64652	7.89109	-0.0714542	0.138463
2810411C16Rik	ILMN_2544634	8.11293	7.99907	8.18602	8.08465	8.13474	8.17546	8.25271	7.94907	7.79983	7.98841	8.03271	7.95638	0.02345	0.0508467
2810411E12Rik	ILMN_2439378	8.84794	8.78507	8.7135	8.7373	9.00678	9.21996	8.82547	8.76649	8.6627	8.90724	8.87122	9.12918	0.290276	0.0967525
2810413I22Rik	ILMN_1260543	7.57879	7.51019	7.77526	7.54952	7.82124	7.63556	7.71032	7.58766	7.57977	7.57294	7.50938	7.5611	-0.0344575	0.0336025
2810413I22Rik	ILMN_2706451	9.82006	9.72296	9.90218	9.80561	9.77329	9.51522	9.9727	10.1165	9.76362	9.81408	9.40667	9.40324	-0.397293	-0.0668992
2810417H13Rik	ILMN_1223045	9.05589	9.15181	9.14228	8.82425	9.00225	9.30969	8.79973	8.85644	8.94428	8.78435	9.02374	9.19782	0.338931	0.231831
2810417J12Rik	ILMN_1256528	7.6356	7.57802	7.6513	7.66601	7.50224	7.48357	7.58827	7.36812	7.50908	7.5642	7.43182	7.47383	-0.118817	-0.00993667
2810417K24Rik	ILMN_2543842	9.9259	9.78515	9.71006	9.20438	9.42456	9.63663	9.25908	9.56475	9.59033	9.67646	9.82725	9.89247	0.352887	0.279307
2810418N01Rik	ILMN_2661950	8.83379	8.92616	8.95628	8.30947	8.59284	8.73994	8.41928	8.61374	8.58603	8.59023	8.93812	8.76966	0.339654	0.308011
2810422B04Rik	ILMN_1228040	8.68208	8.72577	8.76403	8.5528	8.77212	8.92844	8.60557	8.44884	8.49765	8.35027	8.53172	8.61653	0.190658	0.225084
2810422J05Rik	ILMN_1230846	8.7433	8.78616	8.76729	9.15402	8.76289	8.71293	8.5918	8.86053	8.56923	8.62363	8.40456	8.35616	-0.243453	0.0294467
2810422M04Rik	ILMN_2492447	8.8763	8.82719	8.89566	8.64205	8.84439	8.51705	8.93823	8.81161	8.66562	8.69936	8.47036	8.39541	-0.275375	0.112978
2810422O20Rik	ILMN_2625188	8.84793	8.87395	8.84375	8.77297	8.96593	8.92076	8.90689	8.60897	8.7278	8.72876	8.68515	8.72773	-0.006225	0.111832
2810423A18Rik	ILMN_2437470	10.4937	10.5125	10.5709	10.3623	10.4548	10.3855	10.5575	10.6019	10.3229	10.4432	10.2034	10.3024	-0.124375	0.065525
2810423E13Rik	ILMN_2635968	8.41343	8.36901	8.53977	8.54599	8.61371	8.38584	8.52502	8.4519	8.47363	8.30718	8.31721	8.45087	-0.078315	0.00242833
2810423O19Rik	ILMN_1224437	12.3927	12.3528	12.4235	12.3296	12.3673	12.1355	12.2165	12.2901	12.0922	12.2611	12.0168	11.8704	-0.217283	0.146083
2810425F24Rik	ILMN_1245942	9.18353	8.93253	8.9102	8.76883	9.09803	8.96353	8.87361	9.02318	8.80386	8.79942	8.49343	8.8703	-0.0356767	0.259933
2810425O13Rik	ILMN_2549504	8.69563	8.54517	8.53913	8.40682	8.60546	8.75743	8.48279	8.38384	8.40077	8.41085	8.1302	8.23168	-0.0522042	0.190113
2810427I04Rik	ILMN_1227672	7.48489	7.4857	7.7782	7.65753	7.58969	7.46669	7.39625	7.4668	7.46216	7.43694	7.36917	7.26413	-0.121557	0.0318733
2810428C21Rik	ILMN_2588728	9.35156	9.28046	9.36091	9.25665	9.33588	9.28581	9.29924	9.30318	9.22593	9.36701	8.99551	9.08767	-0.164211	0.0354258
2810428I15Rik	ILMN_2749143	12.337	12.2499	12.3832	12.4049	12.3515	12.2545	12.2888	11.9613	11.9608	12.1004	11.8292	11.961	-0.173825	0.124075
2810430B18Rik	ILMN_1252497	7.77186	7.91428	7.76223	7.51818	7.82089	7.74734	7.84658	7.67554	7.46761	7.6538	7.59275	7.47305	-0.0171625	0.214134
2810430M08Rik	ILMN_2629856	10.6094	10.6199	10.6684	10.3807	10.5681	10.9602	10.4649	10.4348	10.4428	10.4325	10.9023	10.8607	0.477508	0.168908
2810431I02Rik	ILMN_1235007	9.55161	9.31323	9.5343	9.36797	9.24833	9.36093	9.36798	9.50229	9.28931	9.23666	9.10997	9.28239	-0.0643833	0.0555767
2810432D09Rik	ILMN_2974601	11.5553	11.6261	11.624	11.6001	11.6484	11.6347	11.6598	11.5583	11.4501	11.7318	11.6461	11.5684	0.00595	-0.000516667
2810437L13Rik	ILMN_1221936	11.6501	11.5888	11.7826	11.4906	11.6206	11.6165	11.391	11.5162	11.4948	11.5807	11.4241	11.4602	0.0109917	0.130558
2810438F06Rik	ILMN_1241018	11.0743	11.0472	11.197	10.9988	11.0495	11.1605	11.0116	11.0916	11.1161	11.1622	11.2093	11.1284	0.0938917	-0.015175
2810439F02Rik	ILMN_1216182	8.56423	8.34418	8.6113	8.68931	8.657	8.3865	8.38638	8.43036	8.48429	8.3902	8.27337	8.35534	-0.149142	0.0342583
2810439F02Rik	ILMN_1250576	8.7795	8.65883	8.82373	8.87813	8.76597	8.82021	8.7796	8.66904	8.30176	8.58382	8.34664	8.50757	-0.0776875	0.0989392
2810439K08Rik	ILMN_2669991	7.76175	7.8161	8.10636	8.07019	8.04536	8.10112	8.0352	7.89711	7.86148	7.96961	7.78203	7.90769	-0.05384	-0.109717
2810439M11Rik	ILMN_1231514	9.31021	9.12694	8.95116	8.61829	9.14526	9.28371	8.90905	8.81004	8.48166	8.80977	8.96678	8.82315	0.319854	0.489444
2810441H08Rik	ILMN_2547078	7.83809	7.78904	7.68556	7.65914	7.8157	7.82618	7.84156	7.64889	7.6957	7.98834	7.66514	7.72258	-0.0582183	0.0180917
2810441K11Rik	ILMN_2799217	10.5565	10.4608	10.5621	10.4492	10.5078	10.5613	10.2417	10.311	10.3543	10.3183	10.3548	10.4212	0.104892	0.167492
2810441O16Rik	ILMN_2745318	8.31252	8.1559	8.12363	8.00898	8.22888	8.41759	8.04431	7.95096	7.75783	7.95652	7.94402	7.97394	0.16994	0.290523
2810442O16Rik	ILMN_1226035	10.7294	10.5914	10.6808	10.5504	10.8235	10.5583	10.5866	10.5816	10.4345	10.7499	10.3671	10.3852	-0.143483	0.134417
2810446P07Rik	ILMN_1249171	7.68962	7.53064	7.71228	7.612	7.78516	7.71094	7.61759	7.62932	7.74682	7.47487	7.58754	7.79004	0.0833533	0.0556533
2810449D17Rik	ILMN_2494939	8.13456	8.07378	8.13993	8.08211	8.1523	8.1091	8.09405	7.87793	7.83606	8.07173	7.9306	7.79623	-0.0756775	0.0992258
2810449K13Rik	ILMN_2547103	7.37583	7.3993	7.43256	7.45457	7.17267	7.64047	7.20063	7.22066	7.35753	7.32394	7.57619	7.499	0.237719	-0.0182342
2810449M09Rik	ILMN_2461209	8.78069	8.81762	8.91128	8.84123	9.0254	8.73259	8.82975	8.70076	8.72992	8.68776	8.77125	8.5696	-0.0810183	0.102405
2810452K22Rik	ILMN_2711642	10.5196	10.4913	10.4033	10.3157	10.4186	10.6013	10.1835	10.2687	10.3604	10.2129	10.4138	10.2961	0.168942	0.208375
2810452K22Rik	ILMN_2992403	10.2592	10.2174	10.4491	10.2979	10.3893	10.4936	10.0403	10.2016	10.1902	10.1667	10.4286	10.4888	0.296558	0.114858
2810453H10Rik	ILMN_2550439	7.66422	7.76522	7.82814	7.80804	7.65218	7.98584	7.71662	7.84789	7.57887	7.69042	7.70201	7.60426	0.0655492	-0.00461417
2810453I06Rik	ILMN_1224076	9.98671	9.80705	9.92528	10.1194	10.0511	10.1077	9.99523	9.92987	9.70119	9.79884	9.83003	9.85468	0.0271383	0.0446217
2810453I06Rik	ILMN_2510771	9.94215	9.96491	9.96151	9.8856	9.95141	10.1654	9.96648	9.79965	9.68148	9.91445	9.8474	9.94112	0.122637	0.0908208
2810453I06Rik	ILMN_2695228	8.1001	8.39808	8.31261	8.13605	8.34642	8.42722	8.08894	8.02801	8.11513	7.95526	8.43112	8.11803	0.251612	0.207688
2810453K03Rik	ILMN_2627557	10.8425	10.6579	10.6535	10.632	10.7159	10.7038	10.7014	10.6375	10.5569	10.5145	10.4411	10.4113	-0.0824667	0.137567
2810453L12Rik	ILMN_2669343	7.92779	7.90546	7.87766	7.45009	7.77055	7.87653	7.69355	7.82803	7.6247	7.68539	7.8677	7.75021	0.218047	0.254501
2810454F19Rik	ILMN_1255086	8.33764	8.46362	8.60008	8.66134	8.52326	8.73356	8.34251	8.3606	8.20936	8.4625	8.58324	8.37417	0.144729	0.0225792
2810455F06Rik	ILMN_2712507	9.96447	9.94615	9.86596	9.89917	9.88503	9.74015	9.87008	9.81263	9.68792	9.78319	9.69078	9.70025	-0.0996967	0.121793
2810457M08Rik	ILMN_1236406	7.58943	7.47891	7.60716	7.49903	7.61692	7.78479	7.43373	7.38183	7.32222	7.48488	7.56078	7.60226	0.214312	0.126788
2810457M08Rik	ILMN_2688135	8.69983	8.87208	8.64265	8.63463	8.73175	8.81157	8.85581	8.70608	8.51247	8.6797	8.5302	8.75507	0.0282942	0.0972342
2810468K05Rik	ILMN_2434235	10.1406	10.1929	10.0798	9.89044	10.0486	10.2746	10.0562	10.1372	9.91336	9.95943	10.0779	10.2671	0.251676	0.172509
2810468K05Rik	ILMN_2482290	11.9585	11.9375	12.0547	12.3433	12.1684	12.0752	12.1117	12.1354	11.881	11.9596	11.7127	11.8931	-0.180233	-0.0524333
2810468K05Rik	ILMN_2523848	7.98775	7.90202	7.88487	7.78742	7.96573	7.86544	7.82352	8.02037	7.62342	7.89666	7.93017	7.76851	0.0719517	0.169078
2810468K17Rik	ILMN_2607297	8.96478	8.94579	9.2589	8.90394	8.9388	9.0793	9.00619	8.93654	8.88092	8.78344	8.72892	8.83781	-0.0116125	0.0561675
2810468K17Rik	ILMN_2734368	7.5593	7.5589	7.76129	7.65943	7.63326	7.76295	7.28612	7.4302	7.24863	7.49653	7.40593	7.36986	0.0902358	0.161142
2810468K17Rik	ILMN_2734370	7.67417	7.33118	7.49311	7.44707	7.50062	7.72913	7.49636	7.32719	7.35887	7.404	7.06362	7.32216	-0.0549383	0.075415
2810468N07Rik	ILMN_2467513	7.71684	7.66999	7.89344	7.81191	7.70414	7.61692	7.5988	7.68625	7.57666	7.71673	7.42667	7.4452	-0.179762	0.020965
2810470D21Rik	ILMN_2524723	8.78087	9.17228	9.29767	9.04845	9.05292	9.26581	8.7998	8.84125	8.8144	8.89486	8.78805	8.82617	0.0706325	0.112646
2810470K03Rik	ILMN_1238313	11.463	11.5496	11.6181	11.4608	11.4505	11.3813	11.3578	11.5646	11.2503	11.2534	11.1846	11.1784	-0.082475	0.157125
2810474O19Rik	ILMN_2596077	11.4949	11.2906	11.25	11.2602	11.2554	10.8957	11.307	11.291	11.1387	11.1732	10.9104	10.849	-0.334742	0.127192
2810474O19Rik	ILMN_2685055	10.1498	10.1503	10.0447	9.94264	10.0204	9.70264	9.8714	9.99244	9.69014	9.90232	9.57977	9.52045	-0.250672	0.255208
2810474O19Rik	ILMN_2712712	8.61645	8.21314	8.3367	8.14692	8.58294	8.46153	8.35452	8.29937	8.30127	8.27184	7.7689	8.17624	-0.133081	0.202206
2810475A17Rik	ILMN_1231705	11.1577	10.9796	11.0151	10.5224	10.9913	11.4167	10.8168	10.6823	10.7353	10.9279	11.1901	11.3438	0.566267	0.292267
2810485I05Rik	ILMN_2695217	11.5271	11.3962	11.5203	11.4895	11.4843	11.3652	11.4609	11.6066	11.5495	11.3861	11.3511	11.4449	-0.0844333	-0.0023
28S_rRNA_X00525_656	ILMN_1248092	7.34975	7.60913	7.70988	7.55686	7.66277	7.87153	7.53989	7.4344	7.39498	7.45899	7.50574	7.44428	0.119503	0.05287
2900001A12Rik	ILMN_1241761	7.91403	7.9489	7.9613	7.92534	7.95233	7.79209	8.0149	7.98042	7.69996	7.78845	7.52985	7.58574	-0.221269	0.0812575
2900001O04Rik	ILMN_1232922	9.18558	9.00649	9.03506	9.21098	9.17383	8.9236	8.90234	9.21213	8.91526	8.93186	8.55754	8.75624	-0.244317	0.131857
2900001O04Rik	ILMN_2615628	10.2663	10.1926	10.2185	10.3418	10.2993	10.0696	10.342	10.2965	10.3409	10.1374	9.87543	10.1018	-0.274915	-0.0377917
2900001O04Rik	ILMN_2713039	10.3531	10.3384	10.4077	10.2904	10.2826	9.99846	10.1562	10.3928	10.0036	10.2874	9.87261	9.95246	-0.243223	0.1403
2900002H16Rik	ILMN_2702628	7.87856	7.88475	7.99747	8.06085	8.03226	7.87817	7.94465	7.97681	7.83028	7.88824	7.74869	7.8132	-0.117652	0.000851667
2900002H16Rik	ILMN_2848163	11.2205	11.2191	11.4549	11.3584	11.3542	11.2244	11.4263	11.441	11.1477	11.3145	11.1498	11.0768	-0.161392	-0.047125
2900006A08Rik	ILMN_2439505	9.81199	9.62611	9.69019	9.5712	9.70421	9.68632	9.83452	9.41265	9.50143	9.66809	9.46912	9.27076	-0.16841	0.0702933
2900006K08Rik	ILMN_2948800	7.63217	7.61361	7.70341	7.5805	7.54026	7.59144	7.57614	7.54276	7.53834	7.56733	7.29229	7.57459	-0.0794708	0.0297692
2900008M13Rik	ILMN_1233001	9.93467	9.92694	10.0344	10.2609	10.1182	10.2399	10.1499	9.99724	9.71936	10.0869	10.0358	10.011	0.0413017	-0.060995
2900008M13Rik	ILMN_2616989	12.2117	12.056	12.1295	11.9359	12.0301	11.9158	12.128	12.1243	12.044	11.9354	11.8841	11.8122	-0.140125	0.0884417
2900009C16Rik	ILMN_2489448	10.3026	10.3072	10.6046	10.6438	10.5	9.63552	10.4357	10.8813	10.3361	10.394	9.76783	9.52514	-0.80957	-0.0824667
2900009I07Rik	ILMN_1230407	8.01199	7.93742	7.5415	7.83433	7.85472	7.78581	7.78436	7.56686	7.5038	7.69333	7.85717	7.62355	0.051555	0.230755
2900010D03Rik	ILMN_2628551	11.2203	11.3564	11.4736	11.2913	11.3854	11.5197	11.3099	11.1511	11.1042	11.2529	11.2481	11.3381	0.129058	0.081125
2900010J23Rik	ILMN_2733835	8.36636	8.30778	8.09167	8.08742	8.13357	8.38697	8.17273	7.89675	8.16458	8.11111	8.1145	8.02799	0.0425267	0.135277
2900010M23Rik	ILMN_2877367	14.3809	14.3383	14.2921	14.1281	14.1394	14.2388	14.3939	14.1088	14.1851	13.9988	14.2659	14.1203	0.0318583	0.109725
2900016B01Rik	ILMN_1256701	8.82765	8.60619	8.84576	8.84786	8.52944	8.12648	9.03385	9.04806	8.70013	9.00469	8.25598	8.24389	-0.687849	-0.242206
2900016D05Rik	ILMN_2600426	8.63167	8.30484	8.61692	8.58599	8.74335	8.82903	8.65598	8.39244	8.43961	8.50764	8.38866	8.29114	-0.0443617	0.0126483
2900016G23Rik	ILMN_1247541	7.77004	7.82193	7.7847	7.962	7.93179	7.72345	7.72452	7.81584	7.7909	7.6516	7.83013	7.83772	0.014845	0.0589983
2900016J09Rik	ILMN_1226108	7.637	7.41078	7.75544	7.50198	7.59189	7.52619	7.41822	7.5808	7.36962	7.45197	7.32605	7.46853	0.00480917	0.111109
2900024C23Rik	ILMN_2842802	8.05325	8.12097	8.20144	8.22636	7.91796	8.21797	8.03729	8.01552	7.88279	7.96577	7.91658	8.01663	0.0223408	0.00267417
2900024O10Rik	ILMN_3160416	9.16063	9.09246	9.28062	9.02568	8.99101	8.88031	9.05129	9.08088	8.8778	8.91745	8.51184	8.75236	-0.253218	0.113312
2900024P20Rik	ILMN_1255897	8.32308	8.43385	8.5134	8.32059	8.33201	8.44821	8.20044	8.24086	8.29617	8.33406	8.00309	8.0692	-0.114315	0.075165
2900026A02Rik	ILMN_2443618	10.8447	10.9033	10.9754	11.1365	10.9872	10.793	10.8069	10.9406	10.7462	10.7683	10.5368	10.724	-0.179875	0.0472583
2900026H06Rik	ILMN_1229427	8.90505	8.83222	8.95647	9.13691	9.13935	8.31861	8.73145	9.04481	8.6319	8.70308	8.34273	8.38394	-0.452408	0.158038
2900036G02Rik	ILMN_2524100	9.77106	9.77699	9.94973	10.1339	9.79038	9.78092	10.0094	10.2514	9.59838	9.88825	9.66532	9.68771	-0.196166	-0.128006
2900037O03Rik	ILMN_2444662	9.66591	9.56503	9.69718	9.59613	9.63133	9.70961	9.60783	9.62477	9.41742	9.6645	9.37105	9.58413	-0.01654	0.0492867
2900045G02Rik	ILMN_1253699	7.4266	7.3563	7.44269	7.44914	7.45365	7.41771	7.40202	7.2445	7.28727	7.35591	7.50157	7.67709	0.158538	0.0385983
2900045N06Rik	ILMN_2743650	10.1316	9.93738	10.3019	9.99604	10.1534	10.1878	10.2751	9.86162	9.8714	9.91514	9.83002	9.91561	-0.03661	0.0597067
2900054C01Rik	ILMN_2438962	7.76082	7.92382	7.81542	7.59544	7.77334	7.78002	7.6612	7.61101	7.51555	7.5878	7.71912	7.71221	0.147119	0.229329
2900054D09Rik	ILMN_2484322	8.97621	8.87213	9.10548	9.06981	9.03815	9.02362	8.74585	9.15814	8.92971	9.02335	8.91381	8.95066	0.0205167	0.0199833
2900054P12Rik	ILMN_1224992	10.3175	10.3102	10.419	10.0717	10.2471	10.2024	10.1631	10.3157	10.0319	10.3898	9.97572	10.033	-0.0937517	0.127475
2900055D14Rik	ILMN_2610554	8.93766	9.00304	9.00225	8.86627	8.78683	9.15274	8.8922	8.63318	8.77374	8.8271	8.92566	8.94029	0.166403	0.0693492
2900057D21Rik	ILMN_1237942	10.7424	10.6567	10.689	10.5214	10.7788	10.6769	10.5216	10.5775	10.6153	10.4217	10.5484	10.5509	0.0720667	0.205967
2900057D21Rik	ILMN_2608309	10.8894	10.7394	10.9713	10.6969	10.8416	10.8138	10.8138	10.8458	10.6615	10.798	10.7724	10.8605	0.0730167	0.0809167
2900057K09Rik	ILMN_2760568	9.6244	9.53427	9.68465	9.42791	9.49406	9.52204	9.51217	9.40292	9.37949	9.52627	9.59268	9.50509	0.0784767	0.08945
2900058M19Rik	ILMN_1242659	7.3122	7.35495	7.41302	7.20417	7.44999	7.60847	7.30644	7.14077	7.13411	7.51191	7.53896	7.65826	0.312739	0.0832225
2900060B14Rik	ILMN_1253544	10.117	9.8134	9.67373	9.56812	9.36438	9.15103	10.1263	9.70259	10.1731	9.84658	10.0067	9.53181	-0.365345	-0.163598
2900060M06Rik	ILMN_1223254	7.90631	7.83544	8.05647	7.94602	8.00715	8.13257	8.12986	7.9114	7.80351	7.9068	8.09172	8.01307	0.132573	-0.0302475
2900064A13Rik	ILMN_2755059	10.6884	10.7263	10.6663	10.8421	10.819	10.8015	10.8814	10.6769	10.5368	10.6796	10.6909	10.6483	-0.0214083	0.00959167
2900070E19Rik	ILMN_1217767	13.077	13.2267	13.135	13.1085	13.1808	13.3664	13.0986	12.8992	13.0864	13.0957	13.203	13.2536	0.177033	0.0642
2900073G15Rik	ILMN_2682046	10.7715	10.7388	10.8593	10.9676	10.9604	10.7378	10.8614	11.0115	10.6606	10.7944	10.757	10.7741	-0.0647	0.00256667
2900073H19Rik	ILMN_2751247	8.86724	8.98778	8.83938	8.61814	8.82149	9.00778	8.66466	8.70591	8.75168	9.07552	9.02344	8.90108	0.199933	0.11467
2900075A18Rik	ILMN_1241161	11.3742	11.1871	11.3428	11.3212	11.3652	11.1027	11.4848	11.4289	11.2739	11.486	11.2969	11.2923	-0.160842	-0.0826417
2900078C09Rik	ILMN_2451441	11.7232	11.6985	11.7948	11.486	11.7273	11.3569	11.7158	11.6742	11.4275	11.658	11.4342	11.376	-0.182792	0.144508
2900093K20Rik	ILMN_1221258	8.03138	7.94897	8.20692	8.17314	8.07277	8.08623	8.26835	8.09354	7.90107	8.12463	8.05389	8.1515	-0.0195908	-0.0990908
3000002B06Rik	ILMN_2689931	12.4427	12.5603	12.7753	12.7306	12.6712	12.2102	12.741	12.6917	12.5145	12.6882	12.2368	12.2168	-0.447308	-0.110508
3000002G13Rik	ILMN_2895753	7.78151	7.50883	7.74167	7.65613	7.90798	7.87373	7.76713	7.773	7.65762	7.68277	7.6746	7.85441	0.110001	0.0418608
3000003F02Rik	ILMN_1252373	10.6302	10.684	10.7093	10.6821	10.747	11.0135	10.6638	10.7419	10.5027	10.6797	10.8854	10.8498	0.284158	0.0549917
3000003G13Rik	ILMN_2551723	9.1355	9.1776	9.41035	9.40315	9.22302	9.51791	9.42602	9.16094	9.3496	9.39479	9.39491	9.20222	-0.02171	-0.214683
3000004C01Rik	ILMN_1221714	9.88377	9.90402	9.85708	9.31428	9.8764	10.0323	9.6852	9.52532	9.54778	9.68722	9.69436	9.67459	0.241797	0.329443
3000004C01Rik	ILMN_2593631	10.6479	10.6099	10.5978	10.1525	10.5988	10.7708	10.451	10.2775	10.5464	10.4139	10.6797	10.8556	0.37775	0.227917
3000004C01Rik	ILMN_2922942	10.7967	10.8392	10.9012	10.2707	10.77	11.0967	10.7477	10.4889	10.7529	10.748	10.8846	11.1061	0.399308	0.172142
3002006F17Rik	ILMN_1219893	10.162	10.0095	9.90225	9.64479	10.0631	9.98033	9.81925	9.87416	9.79759	9.81203	9.86036	9.95587	0.163772	0.309785
3010001K23Rik	ILMN_2677197	8.06592	7.9068	8.01078	8.2066	8.10001	8.24433	8.09144	8.02944	7.79563	7.92192	7.74427	7.72355	-0.0998475	0.0203458
3010003L21Rik	ILMN_2642052	8.59591	8.4648	8.4769	8.51579	8.58739	8.5409	8.4148	8.45419	8.33725	8.65557	8.55431	8.55435	0.0690008	0.0685142
3010015K02Rik	ILMN_2418503	9.42134	9.43293	9.35963	9.23157	9.36276	9.15703	9.09967	9.05991	9.05938	9.11808	8.9896	8.89152	-0.114458	0.278502
3010019O03Rik	ILMN_2641857	7.34436	7.45348	7.40098	7.36692	7.35132	7.32334	7.29233	7.62993	7.12682	7.39298	7.23407	7.33972	0.00428083	0.0882908
3010026O09Rik	ILMN_1247302	8.83732	8.71685	8.95772	8.59793	8.78771	8.5505	8.79288	8.61648	8.7784	8.80391	8.49818	8.56904	-0.20404	0.0373467
3010027A04Rik	ILMN_1234708	8.63027	8.77994	8.83717	8.97144	8.94676	8.90223	8.75725	8.66396	8.42173	8.7446	8.64201	8.62994	0.000971667	0.0619017
3010027A04Rik	ILMN_2419633	8.62928	9.1445	8.89038	8.96106	8.94565	9.23947	9.05413	8.767	8.78744	8.93597	8.77454	8.84916	0.01974	-0.0281733
3010027A04Rik	ILMN_2672832	7.7377	7.34145	7.47398	7.41581	7.36066	7.55408	7.41799	7.3209	7.15915	7.17634	7.36169	7.30168	0.113494	0.187614
3010027A04Rik	ILMN_2727235	9.69129	9.44319	9.82231	9.47209	9.74184	9.69549	9.52459	9.82487	9.32643	9.65954	9.49772	9.5744	0.0935408	0.129777
3010027N08Rik	ILMN_2556157	10.7496	10.6196	10.7033	10.6465	10.6483	10.8588	10.4806	10.4924	10.4317	10.3625	10.481	10.7367	0.211842	0.192175
3010031K01Rik	ILMN_2522460	7.44586	7.66518	7.64165	7.6748	7.56309	7.81489	7.5025	7.42232	7.49622	7.68622	7.65042	7.82155	0.172352	-0.0318917
3010033P07Rik	ILMN_1214918	14.9713	14.9674	14.9249	14.9997	14.9435	15.353	14.9845	14.7245	14.7541	14.6625	14.8425	14.7196	0.1215	0.110533
3010033P07Rik	ILMN_1377921	15.7088	15.7261	15.7936	15.8231	15.7619	15.785	15.646	15.7097	15.6652	15.7129	15.7075	15.697	0.0180333	0.0204667
3010033P07Rik	ILMN_2588053	15.5481	15.6094	15.6634	15.7088	15.591	15.6244	15.5654	15.5428	15.5049	15.5127	15.6513	15.5885	0.04845	0.00988333
3010033P07Rik	ILMN_2643092	14.4012	14.3715	14.7296	14.6641	14.4931	14.7246	14.6828	14.4728	14.3952	14.5541	14.5048	14.4375	-0.0184167	-0.152117
3100004P22Rik	ILMN_2706022	12.1622	12.1399	12.0747	11.9429	12.0744	12.1681	11.9794	12.0136	11.9618	12.0779	12.0459	11.985	0.0758333	0.135
3100004P22Rik	ILMN_2709456	11.1459	11.0455	11.0756	11.1568	11.2308	11.3734	11.0138	10.9241	10.8561	11.1171	11.1703	11.0215	0.15245	0.104783
3110001A05Rik	ILMN_1246998	8.4886	8.40818	8.47631	8.58108	8.58629	8.43077	8.57701	8.66634	8.38285	8.58984	8.42639	8.30639	-0.144845	-0.0383383
3110001A13Rik	ILMN_2807335	9.81799	9.62357	9.57002	9.44162	9.59043	9.99916	9.51933	9.54114	9.28927	9.20962	9.67642	9.65284	0.41118	0.31237
3110001D03Rik	ILMN_2971131	12.0499	11.9431	12.1429	12.0812	12.0522	11.9713	12.1255	12.1336	12.0755	12.1442	11.9605	11.9711	-0.138967	-0.0915333
3110001H15Rik	ILMN_2665959	10.1635	10.0838	10.0761	10.046	10.1676	10.0576	10.0992	9.85784	9.85565	9.73133	9.8522	9.89426	0.00164167	0.205255
3110001N18Rik	ILMN_2678755	10.644	10.5796	10.4072	10.3181	10.5847	10.7999	10.4559	10.4624	10.2865	10.2749	10.3996	10.5685	0.255483	0.268917
3110001O07Rik	ILMN_1212663	9.86494	10.0644	10.1366	10.1391	10.2176	10.1374	10.0624	9.9914	9.86158	9.86862	10.0562	9.95505	0.066625	0.066055
3110001P07Rik	ILMN_1257135	12.6795	12.5745	12.6928	12.4326	12.6913	12.6817	12.6165	12.5814	12.4652	12.4974	12.4243	12.4582	0.018475	0.145508
3110002L15Rik	ILMN_1223812	9.16245	8.93831	8.89346	8.63942	8.96339	9.08514	8.64821	8.91268	8.7397	8.74663	8.72947	9.08106	0.271733	0.327893
3110002L15Rik	ILMN_2727967	8.95428	8.86505	8.96704	8.3912	8.90755	9.05435	8.58276	8.6499	8.6535	8.63944	8.78178	9.16008	0.432012	0.342235
3110003A17Rik	ILMN_1257234	8.29858	8.00809	8.1667	8.3381	8.25477	8.09101	8.10215	8.15265	7.92446	8.03597	8.20382	8.121	0.03844	0.0869767
3110003A22Rik	ILMN_2668828	7.48245	7.19269	7.51529	7.48406	7.4119	7.40956	7.67867	7.51713	7.44084	7.37453	7.52009	7.51736	-0.0121883	-0.132178
3110004H13Rik	ILMN_1217567	9.83303	9.62191	9.83553	9.57969	9.58433	9.6487	9.56042	9.71681	9.466	9.53557	9.24439	9.28202	-0.143717	0.144337
3110004L20Rik	ILMN_3142391	8.72606	8.84753	8.82705	8.41512	8.87245	8.90015	8.61076	8.46193	8.36611	8.70228	8.44963	8.66779	0.148956	0.291779
3110005G23Rik	ILMN_3162499	11.338	11.3182	11.4531	11.1672	11.3557	11.4286	11.4366	11.1606	11.2176	11.2518	11.2647	11.0793	-0.0107667	0.069
3110006P09Rik	ILMN_1243014	7.66957	7.89186	7.95064	7.80877	7.86836	8.06196	7.88958	7.65789	7.49417	7.95701	7.62057	7.9279	0.0827608	0.0225475
3110007F17Rik	ILMN_2867158	7.43938	7.48083	7.46188	7.73693	7.40236	7.71292	7.41005	7.58845	7.34702	7.48013	7.38879	7.39035	0.00382083	-0.0526758
3110009E18Rik	ILMN_1235047	10.494	10.363	10.5979	10.6607	10.777	10.4568	10.6087	10.5919	10.6184	10.5521	10.551	10.4292	-0.130975	-0.0653083
3110013H01Rik	ILMN_2664726	11.1761	11.1419	11.3064	10.9608	11.3196	11.3536	11.2773	10.7671	11.0224	11.1196	11.0816	11.0438	0.0646417	0.117508
3110018A08Rik	ILMN_2422615	10.6251	10.7083	10.7603	10.8217	10.6109	10.5842	10.5989	10.8096	10.6236	10.6875	10.7256	10.5948	-0.0480583	-0.034825
3110018K12Rik	ILMN_1214561	10.9485	10.9962	11.0811	10.814	10.9935	11.0249	11.1764	10.8994	10.7992	11.0153	11.0451	10.8855	0.0339417	0.028175
3110023B02Rik	ILMN_1217150	8.02353	7.71532	7.98737	7.93724	7.96958	8.08546	7.75605	7.70665	7.7138	7.77673	8.09297	7.9955	0.262022	0.106855
3110023B02Rik	ILMN_1220014	9.4922	9.40911	9.71455	9.43163	9.46347	9.88712	9.42425	9.44548	9.40681	9.36035	10.0086	9.79103	0.489823	0.0491667
3110023B02Rik	ILMN_2836246	8.65388	8.77963	8.73852	8.69835	8.66777	9.09543	8.30329	8.83147	8.4291	8.33835	8.97489	8.86735	0.536951	0.258154
3110023E09Rik	ILMN_1212991	8.36536	8.38942	8.55279	8.50955	8.56959	8.59965	8.25248	8.51162	8.12325	8.34548	8.08504	8.39431	0.0519767	0.133767
3110023E09Rik	ILMN_2615322	7.40956	7.36495	7.36297	7.4271	7.41403	7.76826	7.51553	7.57013	7.25312	7.49193	7.4062	7.46617	0.124957	-0.02574
3110024A21Rik	ILMN_2703621	7.88612	7.99187	7.64771	7.77207	7.8194	8.15359	7.67436	7.95079	7.48814	7.91766	7.8905	7.91421	0.273043	0.186072
3110030K17Rik	ILMN_2615134	9.50912	9.5116	9.61647	9.19575	9.47074	9.75967	9.31106	9.11821	9.19386	9.35985	9.7074	9.4539	0.375193	0.232023
3110031B13Rik	ILMN_2652085	8.96298	8.63467	8.77899	8.59554	8.8967	8.86259	8.9501	8.76228	8.68948	8.79524	8.4601	8.49082	-0.153087	0.07386
3110031I02Rik	ILMN_2547548	7.43639	7.35495	7.33011	7.3502	7.33414	7.75772	7.32609	7.28693	7.25659	7.37152	7.42124	7.34237	0.18101	0.04906
3110037I16Rik	ILMN_2671878	10.2647	10.2049	10.2531	10.3445	10.4457	10.1679	10.0936	10.1525	10.1658	9.99007	9.96766	10.1195	-0.0634725	0.156608
3110038B19Rik	ILMN_2547475	7.41234	7.50598	7.7053	7.54836	7.66455	7.71573	7.4496	7.36293	7.36786	7.42001	7.40327	7.41788	0.0658358	0.0811658
3110040D16Rik	ILMN_1225054	7.84124	8.02521	7.91203	7.81101	8.01797	8.0133	7.94028	7.77657	7.73238	7.88965	7.97407	7.9611	0.139493	0.118143
3110040D16Rik	ILMN_2758550	7.85663	7.76176	7.81477	7.77908	7.88807	7.96637	7.69847	7.84349	7.52434	7.86226	7.96511	7.9606	0.247989	0.119449
3110040D16Rik	ILMN_2759884	10.3332	10.4533	10.5343	10.4098	10.4712	10.7383	10.5814	10.289	10.1141	10.3772	10.4811	10.596	0.234508	0.0486083
3110040N11Rik	ILMN_1255496	10.434	10.4577	10.4357	10.2732	10.3043	10.3363	10.2919	10.1415	10.2333	10.1606	10.2019	10.0771	-0.03465	0.158917
3110040N11Rik	ILMN_2882050	7.59521	7.5086	7.44181	7.66078	7.36145	7.64881	7.15416	7.41317	7.36817	7.4176	7.21613	7.4514	0.0386025	0.0882425
3110048E14Rik	ILMN_1213728	8.22777	8.27708	8.31619	8.22889	8.16206	8.40332	8.25382	8.31753	8.10808	8.35211	8.0798	8.07539	-0.049555	-0.0134217
3110050K21Rik	ILMN_2680128	9.05612	8.89451	8.80047	8.56853	8.82291	8.81227	8.4084	9.04138	8.65459	8.96521	8.88505	8.80445	0.184741	0.275331
3110050N22Rik	ILMN_1221011	12.2192	12.0411	12.1592	12.0179	12.1311	11.8675	11.9856	12.2333	12.033	12.089	11.992	11.9471	-0.0958417	0.0990917
3110050N22Rik	ILMN_2761169	11.3869	11.1259	11.2344	11.0514	11.1458	10.9192	11.0294	11.1168	11.0063	11.0035	10.7207	10.8033	-0.20825	0.196883
3110052N05Rik	ILMN_2629982	9.0073	8.92491	9.02414	8.92765	8.94577	8.93269	8.91742	8.92922	8.85144	8.79236	8.7898	8.74335	-0.0502708	0.0871092
3110052N05Rik	ILMN_2745240	8.83586	9.09422	9.03915	8.89263	8.9302	8.91548	8.93499	8.8304	9.02769	8.71725	8.89331	9.01035	0.0465733	0.0602867
3110052N05Rik	ILMN_3112837	8.57311	8.62972	8.48613	8.58194	8.60643	8.56592	8.45453	8.5838	8.50863	8.32212	8.47253	8.45735	0.031795	0.136282
3110053G12Rik	ILMN_2547571	8.78832	8.74645	8.89435	8.96803	8.87105	8.72473	9.00805	8.74593	8.6785	8.76074	8.67481	8.52017	-0.213927	-0.05189
3110054C06Rik	ILMN_1231506	9.28054	9.32467	9.35801	9.39976	9.25965	9.23625	9.23475	9.45213	9.15024	9.24764	9.01041	9.04108	-0.162184	0.0301892
3110056O03Rik	ILMN_1259299	10.3499	10.2488	10.4305	10.2677	10.2403	10.297	10.234	10.4161	10.11	10.2116	10.2228	10.0964	-0.000425	0.0738417
3110057O12Rik	ILMN_1259606	7.67785	7.44546	7.73621	7.59501	7.81724	7.60508	7.63456	7.57493	7.41539	7.2674	7.47421	7.30829	-0.0155633	0.16876
3110057O12Rik	ILMN_2635871	7.72472	7.54673	7.73436	7.61641	7.60778	7.70618	7.61974	7.6636	7.37738	7.71643	7.50485	7.71405	0.0592033	0.04392
3110068G20Rik	ILMN_2435413	10.1164	9.98101	9.95164	9.78327	10.0684	9.85779	9.90546	9.95233	9.81348	9.77718	9.76585	9.7027	-0.0444008	0.235423
3110078M01Rik	ILMN_2499309	9.79693	9.87388	10.0452	10.2118	9.89382	9.62461	10.0571	10.1185	9.66343	9.94263	9.42023	9.60148	-0.419967	-0.113863
3110082I17Rik	ILMN_2767057	9.14767	8.83857	9.28692	9.01545	8.90027	9.63866	9.27915	8.97153	9.15088	8.87099	8.87826	9.16637	0.148646	-0.116948
3200002M19Rik	ILMN_2711401	9.10473	9.09769	9.04961	8.67913	9.18046	9.20989	8.86514	8.77456	8.70931	8.83492	9.14213	8.93548	0.323708	0.355502
3200002M19Rik	ILMN_2894960	7.95892	8.15608	8.008	7.85304	8.23738	8.07836	7.77112	7.92835	7.75938	7.69043	7.84253	7.9231	0.179504	0.348967
3202002H23Rik	ILMN_1236031	7.61156	7.64897	7.70798	7.57206	7.78676	7.87593	7.59019	7.45772	7.69108	7.63009	7.502	7.55252	0.0226283	0.061575
3222401M22Rik	ILMN_1212653	10.3717	10.336	10.4611	10.3151	10.2617	9.99501	10.2887	10.4183	10.2183	10.3732	10.0984	10.0639	-0.246388	0.0243083
3222402P14Rik	ILMN_2648104	7.65949	7.55923	7.59733	7.40821	7.57206	7.34429	7.18688	7.56168	7.25005	7.40975	7.30546	7.35282	0.0204675	0.283204
3222402P14Rik	ILMN_2743780	10.8076	10.8464	10.8952	10.6699	10.7994	10.714	10.7742	10.8538	10.3588	10.8138	10.4905	10.687	-0.023675	0.163625
3230401D17Rik	ILMN_2684413	10.9221	10.8337	10.9915	10.889	10.83	11.3188	10.8482	10.8303	10.9679	11.033	11.0657	11.1555	0.245475	-0.0725917
3230401I01Rik	ILMN_2741790	8.94228	9.01329	9.24667	9.10114	9.16958	9.34759	9.07602	9.13699	8.96126	9.14689	9.16336	9.09506	0.130676	-0.0296108
3230401M21Rik	ILMN_2632519	9.29101	9.36316	9.2632	8.79144	9.11876	9.13715	8.99695	8.77502	8.83106	9.07042	8.75895	8.78979	-0.0271708	0.335176
3300001G02Rik	ILMN_2771908	7.63427	7.57052	7.58458	7.53652	7.77073	7.74405	7.64914	7.4277	7.57494	7.46864	7.71616	7.69087	0.159717	0.101197
3300001G02Rik	ILMN_2990229	11.6389	11.6226	11.5839	11.345	11.5968	11.5897	11.5378	11.2994	11.6367	11.6384	11.6793	11.4879	0.0461583	0.0799583
3300001M20Rik	ILMN_2644845	9.60061	9.41322	9.5095	9.31006	9.46232	9.9247	9.80674	9.53025	9.3271	9.54592	9.8493	9.89574	0.392458	-0.005405
3300001P08Rik	ILMN_2638778	12.5952	12.3483	12.5156	12.3568	12.2989	12.5309	12.4954	12.5493	12.3646	12.5395	12.531	12.4899	0.0781917	-0.0249417
3300001P08Rik	ILMN_2727004	12.3648	12.3685	12.4272	12.1484	12.4302	12.3491	12.3543	12.4972	12.3544	12.2749	12.3033	12.2914	0.0316	0.104833
3300001P08Rik	ILMN_2798797	12.3648	12.3114	12.4386	12.2255	12.3807	12.3446	12.2663	12.5526	12.4221	12.248	12.2665	12.4677	0.069125	0.061825
3300002N10Rik	ILMN_1252141	7.2751	7.54957	7.52167	7.72417	7.67121	7.6124	7.39482	7.43433	7.21047	7.30749	7.3451	7.29152	0.0071025	0.0893892
3300005D01Rik	ILMN_1246953	11.5375	11.5277	11.8828	11.3998	11.5126	11.4341	11.243	11.2062	11.4069	11.4162	11.3388	11.4027	0.0253917	0.159458
3321401G04Rik	ILMN_1229200	9.56084	9.51853	9.56099	9.45151	9.42316	9.0869	9.56015	9.73893	9.3703	9.46941	9.23134	9.05682	-0.337823	0.0380008
3321401G04Rik	ILMN_2937425	7.72227	7.64617	7.88547	7.84147	7.78001	7.69827	7.72506	7.79496	7.52299	7.66149	7.61271	7.6645	-0.0292592	0.0283975
3632413B07Rik	ILMN_2498357	12.9272	12.6834	12.968	12.8408	12.9363	12.6452	12.9733	12.995	12.7413	13.0418	12.6125	12.6054	-0.278267	-0.0503333
3632413B07Rik	ILMN_2627205	10.4954	10.2542	10.3982	10.3193	10.4123	10.3364	10.4356	10.658	10.0403	10.5924	10.1025	10.0273	-0.1915	0.0404
3632413B07Rik	ILMN_2668849	10.4942	10.3741	10.409	10.5141	10.374	10.3172	10.3469	10.666	10.1394	10.5447	10.0461	9.98509	-0.270145	0.027825
3632413B07Rik	ILMN_2698673	9.71077	9.81779	10.0354	9.96155	9.98645	9.94076	9.85943	9.8819	9.72471	9.7994	9.76122	9.68852	-0.0394392	0.00206417
3632431M01Rik	ILMN_2712490	10.0243	10.0786	10.2202	10.1768	10.1756	10.3551	10.1482	10.1816	9.89257	10.0368	10.0275	10.0618	0.0845408	0.0292408
3732409C05Rik	ILMN_3135107	9.17986	9.04085	9.12999	8.76199	9.02041	9.11022	8.80474	8.96971	8.71262	9.0056	9.01847	9.11318	0.259386	0.259136
3732413I11Rik	ILMN_2678851	11.6937	11.6423	11.6026	11.5914	11.7419	11.6681	11.5626	11.5216	11.2312	11.4623	11.2934	11.3271	-0.0323417	0.230758
3830406C13Rik	ILMN_2683277	9.93162	9.63871	9.85542	9.74477	9.73841	9.6713	9.81566	9.81982	9.64132	9.53561	9.37556	9.61755	-0.129537	0.08524
3830406C13Rik	ILMN_2683283	10.2288	10.0958	10.2957	10.2738	10.1583	10.055	9.91931	10.2984	10.0567	10.1503	9.94538	10.1183	-0.0604675	0.0609392
3830406C13Rik	ILMN_3154231	9.23168	9.34011	9.38922	9.33782	9.40854	9.15586	9.25831	9.44973	9.2055	9.16043	9.25878	9.36789	0.0203283	0.0862617
3830408G03Rik	ILMN_1242572	9.04172	9.23895	9.44501	9.30416	9.26298	9.38852	9.32704	9.17857	9.04338	9.17867	9.0742	9.28858	0.0371208	-0.0320958
3830408G10Rik	ILMN_2752454	7.76867	7.47748	7.79368	7.48777	7.53777	7.9351	7.64675	7.26268	7.44027	7.53209	7.86116	7.73068	0.315593	0.06792
3830408P04Rik	ILMN_1249838	9.905	9.81105	9.81362	9.6817	9.7592	9.77826	9.64534	9.81624	9.66565	9.74904	9.89781	9.90263	0.174134	0.139651
3830421F13Rik	ILMN_2619079	7.79464	7.57304	7.68293	8.02286	7.96299	7.63033	7.81597	7.80986	7.61782	7.39226	7.5225	7.69852	-0.0951108	0.0646625
3830422K02Rik	ILMN_1253062	7.89213	7.8597	8.06043	8.2748	8.16718	7.86154	7.90647	8.302	7.76253	8.14605	7.77944	7.4885	-0.312636	-0.0494592
3830430K15Rik	ILMN_1245109	9.51293	9.37123	9.31316	9.19611	9.45012	9.84714	9.33034	8.96801	9.30405	9.46461	9.54932	9.61851	0.347879	0.120983
3830432E14Rik	ILMN_1254564	8.42751	8.35506	8.65174	8.23671	8.40619	8.35418	8.26422	8.35364	8.10421	8.29632	8.17838	8.40467	0.087045	0.170888
3930401E15Rik	ILMN_1235110	12.1136	12.0732	12.1702	11.9864	12.0106	12.0396	12.0064	12.1178	11.867	12.0886	11.7713	12.0919	-0.0195	0.0787
3930401E15Rik	ILMN_2579611	11.3174	11.361	11.3684	11.321	11.3599	11.5358	11.3444	11.3174	11.1279	11.2914	11.2025	11.4673	0.130692	0.074925
3930401K13Rik	ILMN_3141499	8.98219	8.76509	8.73239	8.87796	8.79169	8.86355	8.84709	8.60872	8.64458	8.84041	8.51866	8.48852	-0.178933	0.0438133
3930402F13Rik	ILMN_2524404	8.96139	8.76367	8.83698	8.81165	8.9815	8.80756	8.79629	8.91972	8.51755	8.41095	8.7441	8.54199	0.0637733	0.268077
4121402D02Rik	ILMN_1244356	9.89829	9.85262	9.94266	10.0535	9.95623	9.89724	9.92479	9.97785	9.50911	9.59978	9.66019	9.63603	-0.0406417	0.130585
4121402D02Rik	ILMN_2746421	10.0156	10.1125	10.0167	10.0488	10.1284	9.9874	10.1795	9.85796	9.75676	9.89186	9.77588	9.7899	-0.11817	0.11627
4122402O22Rik	ILMN_1212993	9.25192	9.03507	8.92349	8.82741	8.95575	9.18547	9.01335	8.73135	8.67374	8.65313	8.50505	8.87833	0.0643758	0.289006
425O18-1	ILMN_1235750	8.45523	8.47309	8.56674	8.69162	8.65779	8.80792	8.35398	8.5226	8.2912	8.17425	8.51047	8.60015	0.261751	0.150941
4430402O11Rik	ILMN_1244845	9.00374	8.95783	9.0041	8.88773	9.10345	8.72862	8.88283	8.78471	8.91465	8.97876	8.65546	8.81246	-0.183813	0.105681
4432404P07Rik	ILMN_1213186	7.87236	7.75163	7.7334	7.52746	7.62485	7.63803	7.25622	7.5957	7.54822	7.3812	7.79722	7.78265	0.311025	0.321338
4432405B04Rik	ILMN_1222383	8.64279	8.38496	8.25476	8.35218	8.61077	8.2418	8.38478	8.37704	8.37302	8.34734	8.2937	8.29917	-0.0861067	0.181843
4432405B04Rik	ILMN_2971073	8.82182	8.95767	9.11468	8.70651	8.97975	8.82517	8.96415	8.92773	8.52955	8.78135	8.70082	8.65744	-0.01758	0.174357
4432406C05Rik	ILMN_1244936	9.03596	8.89145	8.97275	8.67586	8.85872	8.82572	8.95692	8.70951	8.66173	8.793	8.79614	8.90145	0.0692258	0.156833
4432406C08Rik	ILMN_2712498	7.47834	7.42775	7.31931	7.31964	7.45063	7.74089	7.52891	7.09118	7.31043	7.44349	7.19722	7.3967	0.0443192	0.0516225
4432409B16	ILMN_1242920	10.8955	10.9732	11.028	10.499	10.9608	10.9876	10.7346	10.8371	10.7297	10.7251	10.983	10.987	0.313767	0.271067
4432409M07Rik	ILMN_1224100	7.80133	7.7051	8.00617	7.82586	7.88972	7.91026	7.68832	7.61256	7.63455	7.51735	7.61251	7.66193	0.0617133	0.132197
4432411E13Rik	ILMN_1216823	9.4785	9.38902	9.57526	9.50137	9.44466	9.11647	9.41705	9.63267	9.2435	9.31905	9.21514	9.16493	-0.204729	0.0671508
4432412L15Rik	ILMN_2697892	7.91887	7.85293	7.85014	7.83478	7.81629	7.89457	7.7533	7.97456	7.53878	7.85833	7.60429	7.8245	0.0281558	0.116399
4432416O06Rik	ILMN_1238984	9.12288	9.25328	9.2798	9.26676	9.43774	9.02774	9.16073	9.23573	8.90288	9.22634	8.90331	9.06517	-0.140437	0.132122
4631403P03Rik	ILMN_2916437	7.94512	7.89278	7.79325	7.69028	7.86897	7.65006	7.73042	7.42747	7.48042	7.7919	7.6807	7.51451	-0.058165	0.229035
4631409F12Rik	ILMN_1214127	7.54256	7.79189	7.59701	7.6992	7.72153	7.5849	7.55937	7.38702	7.45539	7.67432	7.53194	7.63727	-0.0123667	0.0882567
4631410M14Rik	ILMN_1249239	7.74403	7.38655	7.84869	7.55576	7.60321	7.84467	7.81402	7.54639	7.46483	7.65601	7.70686	7.84695	0.176838	-0.044725
4631416I11Rik	ILMN_1224811	7.86988	8.00197	7.88238	7.8645	8.05305	8.05718	7.8113	7.8647	7.95413	8.02585	7.67029	8.02596	0.003865	0.0610217
4631416M11Rik	ILMN_1254009	7.43398	7.46399	7.58911	7.403	7.41666	7.60016	7.42969	7.44934	7.52106	7.48335	7.46435	7.50043	0.0623717	-0.021065
4631422C13Rik	ILMN_2611186	8.56577	8.47834	8.43237	8.09127	8.50861	8.74789	8.40476	8.2666	8.26858	8.3596	8.36843	8.49187	0.255011	0.236521
4631422C13Rik	ILMN_2635523	10.1682	9.96798	9.9022	9.66468	10.0623	10.2721	9.94476	9.62664	9.76254	9.8643	9.78634	9.99001	0.20708	0.25709
4631422O05Rik	ILMN_1223198	10.536	10.5497	10.67	10.8228	10.6847	10.438	10.4475	10.8101	10.3907	10.567	10.2127	10.3882	-0.2107	0.0331333
4631423F02Rik	ILMN_2605201	9.92304	9.81418	9.99038	9.92726	9.93124	9.45615	9.78563	9.77724	9.66725	9.92826	9.3211	9.05311	-0.550313	0.0623867
4631424J17Rik	ILMN_2427777	7.63132	7.37018	7.5983	7.61742	7.69641	7.70676	7.69982	7.41706	7.35629	7.54825	7.43354	7.62985	0.034605	0.010525
4631426J05Rik	ILMN_1239627	9.28109	9.54908	9.6805	9.84947	9.56781	9.13122	9.79344	9.75154	9.00842	9.55664	9.1874	9.01769	-0.439889	-0.0859992
4631426J05Rik	ILMN_2428931	8.75501	8.70219	8.73565	9.02959	8.94704	8.44548	8.84518	8.97509	8.3412	8.66999	8.47628	8.06413	-0.39286	0.0799233
4631427C17Rik	ILMN_2828420	8.67708	8.62568	8.69321	8.75568	8.64078	8.79804	8.66644	8.65642	8.43006	8.72784	8.63365	8.42377	-0.0265183	0.00284167
4631434O19Rik	ILMN_1220641	9.927	9.7944	10.0582	10.0186	10.0765	9.75604	9.93151	10.1538	9.79484	9.85128	9.67932	9.71298	-0.182944	0.0335758
4631434O19Rik	ILMN_1251169	8.1682	8.00096	8.27898	8.08691	8.07027	8.11409	8.08376	7.76525	7.96758	7.90467	7.80923	7.83877	-0.0900333	0.06908
4631434O19Rik	ILMN_2524167	8.13103	8.0923	8.37243	8.42119	8.16971	8.35623	7.85523	8.07575	8.0129	8.21295	7.91021	7.98817	-0.0406975	0.00544583
4632404H22Rik	ILMN_1246764	8.87059	8.89441	8.93737	8.93057	8.774	8.4994	8.9502	8.70146	8.81972	8.83934	8.29416	8.51409	-0.449074	-0.0386242
4632407F12Rik	ILMN_2711532	8.34298	8.14231	8.02982	8.06375	8.16068	8.2623	8.21583	8.09225	7.69287	7.98558	8.24113	7.87717	0.137359	0.225816
4632409L19Rik	ILMN_2648482	7.86385	7.94866	7.6903	7.88497	7.76193	7.92291	7.8108	7.8323	7.70408	7.93636	7.97569	7.94676	0.114401	0.0240942
4632411B12Rik	ILMN_2647372	7.45754	7.4817	7.43123	7.30784	7.41654	7.52994	7.14469	7.34617	7.44513	7.45206	7.36888	7.5851	0.15721	0.114497
4632411B12Rik	ILMN_2815545	10.5509	10.4704	10.5146	10.5184	10.5984	10.5317	10.4787	10.4436	10.2901	10.4234	10.4169	10.4535	0.0397167	0.11225
4632413C10Rik	ILMN_1258698	8.40652	8.47644	8.59844	8.40646	8.4793	8.67277	8.48505	8.40279	8.34937	8.33267	8.64606	8.65906	0.265909	0.0606992
4632413K17Rik	ILMN_1246758	11.0179	10.7183	10.9318	11.0873	10.9337	10.6679	10.9537	11.0497	10.7304	10.7311	10.6573	10.443	-0.286225	0.0143417
4632415K11Rik	ILMN_2647427	8.30773	8.18166	8.17197	8.12802	8.20891	8.18381	8.47798	8.04702	8.01387	8.11096	7.93074	7.8213	-0.204091	0.0500592
4632415L05Rik	ILMN_2693645	7.83268	7.53554	7.70771	7.74186	7.65488	7.79037	7.65333	7.58364	7.33571	7.43296	7.51751	7.25658	-0.0194783	0.133402
4632415L05Rik	ILMN_2701030	7.32002	7.48418	7.49081	7.39023	7.47894	7.73153	7.4497	7.3831	7.21324	7.25506	7.59618	7.30739	0.217976	0.100656
4632417K02	ILMN_2588682	9.75739	9.84742	9.89571	9.71745	9.89954	9.73881	9.87913	9.77287	9.75082	9.71944	9.52318	9.70119	-0.112317	0.0680733
4632417K18Rik	ILMN_2718843	11.6336	11.6579	11.5434	11.1141	11.4472	11.6151	11.3686	11.3517	11.4334	11.3242	11.5947	11.6132	0.297592	0.269492
4632419I22Rik	ILMN_1256618	7.8454	7.67684	7.83537	7.47889	7.97143	7.95591	7.74634	7.73524	7.69912	7.65337	7.76694	7.77951	0.18969	0.186793
4632419K20Rik	ILMN_1234685	10.3791	10.4716	10.6046	10.4103	10.3117	10.3535	10.564	10.4389	10.3958	10.4412	10.3974	10.2968	-0.103592	-0.0653583
4632427E13Rik	ILMN_1249374	8.11903	8.26122	8.11308	8.04412	8.05159	8.01622	8.06197	7.99376	7.97875	7.83959	8.12775	8.2837	0.161449	0.162839
4632428M11Rik	ILMN_2652077	8.07029	8.19063	8.08767	8.17222	8.40842	8.02294	8.15695	8.05213	8.05085	8.04303	8.02473	8.08346	-0.0620525	0.117351
4632428N05Rik	ILMN_2651297	8.53311	8.4885	8.67496	9.07556	8.73706	8.07164	8.71516	8.87044	8.24106	8.54945	7.89872	7.96651	-0.666351	-0.0590842
4632433K11Rik	ILMN_2490499	7.8969	7.83459	8.09249	8.21757	7.98891	7.74197	7.92487	8.00662	7.97409	7.93089	7.81885	7.65825	-0.272165	-0.105055
4633402D15Rik	ILMN_1252430	7.81515	7.89878	7.82462	7.46407	7.84268	8.14862	7.7629	7.9945	7.71028	7.95534	7.79911	7.91029	0.229526	0.129056
4633402N23Rik	ILMN_1240871	8.17277	8.06348	8.29704	8.10632	8.19875	8.33672	8.09295	8.15569	7.85709	7.87771	7.9663	8.05443	0.135632	0.161482
4732418C03Rik	ILMN_1224501	7.73608	7.71324	7.819	7.91946	7.86164	7.59439	7.60657	7.84931	7.49435	7.53527	7.50269	7.42148	-0.132726	0.131408
4732418C07Rik	ILMN_2662675	8.10247	8.09449	8.16998	8.0362	8.10233	8.29899	7.97255	8.20263	7.91506	7.93659	7.88369	7.98655	0.09131	0.134663
4732418C07Rik	ILMN_2668536	12.0025	12.0321	11.9974	11.9518	12.0732	11.9801	11.9806	12.0425	11.8274	12.0013	11.8331	11.8793	-0.042775	0.0956583
4732418C07Rik	ILMN_2692060	8.34046	8.5427	8.41863	8.1014	8.41737	8.40487	7.97026	8.09525	8.09516	8.23166	8.04797	8.14066	0.0982133	0.33389
4732418C07Rik	ILMN_2712675	9.30429	9.36898	9.35683	9.09923	9.31248	9.2536	9.10224	9.46711	8.83648	9.25781	9.06018	9.37306	0.155007	0.254643
4732418C07Rik	ILMN_2828512	10.8612	10.8674	10.8631	10.8682	10.9869	10.8512	10.8335	10.8351	10.5739	10.8818	10.7902	10.8697	0.0476833	0.115817
4732433O14Rik	ILMN_2553253	7.5677	7.65678	7.43715	7.49522	7.58638	7.72255	7.46378	7.43277	7.41057	7.58896	7.43087	7.43893	0.0411508	0.113987
4732435K05Rik	ILMN_2557957	8.11086	7.99788	7.9855	8.06753	8.27174	8.20729	8.16932	8.00075	7.91015	8.20654	7.84863	8.24916	0.0133083	0.0384417
4732435N03Rik	ILMN_2702444	10.2004	10.355	10.3366	10.3402	10.128	10.1783	10.2752	10.3566	9.97074	10.1096	9.84455	10.208	-0.096985	0.053865
4732437J24Rik	ILMN_1247873	8.06647	8.22968	8.13778	7.95774	8.28497	8.42921	8.15922	7.94182	7.96575	8.13975	7.9902	7.98854	0.0803683	0.138092
4732437J24Rik	ILMN_2595637	10.1746	10.2472	10.316	10.1421	10.3426	10.3402	10.158	10.1116	10.0129	9.99041	9.91292	10.1364	0.0539875	0.178947
4732450N03Rik	ILMN_2567735	7.4115	7.46223	7.55293	7.27993	7.63792	7.59187	7.21543	7.2956	7.41586	7.21796	7.51874	7.57166	0.278462	0.221588
4732455O04Rik	ILMN_1225118	11.2275	11.2967	11.398	11.4574	11.3706	11.3958	11.4688	11.5126	11.0677	11.3335	11.0974	11.2688	-0.07785	-0.0335833
4732456P10Rik	ILMN_1258598	7.58108	7.64212	7.70224	7.4667	7.79191	7.77437	7.4749	7.50212	7.56576	7.40062	7.37305	7.36939	0.0286083	0.194708
4732458O05Rik	ILMN_1234747	10.1644	10.1121	10.2762	10.1296	10.1273	10.0319	10.2729	10.1816	9.8565	10.1436	9.82602	9.75593	-0.229367	0.03395
4732460K03Rik	ILMN_2461582	9.71308	9.67576	9.8045	9.67638	9.64978	9.22869	9.61924	9.84632	9.40421	9.48631	9.16409	9.19024	-0.352195	0.133005
4732462B05Rik	ILMN_1213708	11.7153	11.577	11.8338	11.8018	11.7355	11.4705	11.6876	11.6947	11.5042	11.5767	11.3372	11.3418	-0.259408	0.0333583
4732465J09Rik	ILMN_1240806	9.2924	9.2827	9.11499	9.19794	9.08484	9.17586	9.16413	9.17049	8.8458	9.10178	8.98173	9.24696	0.0574375	0.142568
4732466D17Rik	ILMN_1260303	7.7554	7.81336	7.96836	7.82948	8.04154	8.16636	7.65405	7.72067	7.60544	7.62069	7.62162	7.69325	0.149662	0.192685
4732468D17Rik	ILMN_1238050	7.66603	7.56326	7.55996	7.37017	7.64359	7.69814	7.59734	7.70572	7.45224	7.37879	7.58425	7.49669	0.143392	0.174658
4732469G06Rik	ILMN_1250067	9.28831	9.39831	9.51199	9.31815	9.54177	9.40299	9.04727	9.26921	9.24061	9.26544	9.11611	9.29258	0.0526925	0.191596
4732471D19Rik	ILMN_2599392	9.49892	9.4801	9.4197	9.34814	9.51909	9.5907	9.45073	9.44588	9.32	9.33049	9.56842	9.60593	0.22601	0.13703
4732471N16Rik	ILMN_2553323	8.01651	7.69312	8.09802	7.62623	7.89847	8.00713	7.85981	7.74322	7.55455	7.84172	7.65011	7.65055	0.0486858	0.148789
4732473B16Rik	ILMN_2724469	8.19026	8.4204	8.11385	8.05861	8.19297	8.29349	8.30317	7.9829	7.97669	8.25441	7.97107	8.21801	0.0126367	0.119657
4732474K08Rik	ILMN_1235400	7.46708	7.53068	7.56077	7.20407	7.48387	7.68604	7.41274	7.52474	7.36266	7.43951	7.70134	7.53526	0.286135	0.139132
4732475C15Rik	ILMN_1217583	7.47691	7.47248	7.54569	7.66636	7.59746	7.79655	7.44519	7.58226	7.58195	7.5915	7.53556	7.49398	0.0374467	-0.0556333
4732475C15Rik	ILMN_2914036	9.24084	9.1013	8.79061	8.92294	9.11627	9.19133	8.71177	8.80077	8.95349	8.63979	9.2405	9.23784	0.416226	0.345806
4732477C12Rik	ILMN_2512928	12.8904	12.9383	13.0207	12.834	12.9634	12.8653	12.9599	12.9441	12.8233	12.935	13.0442	12.9715	0.0722833	0.04265
4732479B03Rik	ILMN_1234794	7.51819	7.4551	7.43539	7.75206	7.56829	7.63563	7.47394	7.50401	7.3019	7.49416	7.11488	7.30053	-0.155168	0.008345
4732479N06Rik	ILMN_1236357	8.00824	8.09526	8.07483	7.98046	8.01659	8.07529	7.9708	7.95643	7.80826	7.72677	7.42627	7.79242	-0.106912	0.168458
4732479N06Rik	ILMN_2912170	9.76275	9.69443	9.9037	9.86043	9.97157	9.62433	9.73341	9.83154	9.71432	9.87526	9.6226	9.4625	-0.226045	0.0137283
4732480K10Rik	ILMN_2440776	7.36834	7.61869	7.40889	7.38791	7.49799	7.4393	7.32461	7.3941	7.37672	7.28351	7.34	7.31205	0.0205958	0.151819
4732481H14Rik	ILMN_2705578	8.77844	8.81871	8.89671	8.38759	8.78705	8.89769	8.69606	8.50325	8.59517	8.79234	8.81041	8.83758	0.23077	0.176943
4732486I23Rik	ILMN_2629307	9.52178	9.48834	9.664	9.69452	9.52653	9.89247	9.67021	9.48759	9.32215	9.62846	9.5916	9.51853	0.0886983	-0.0666183
4732493F09Rik	ILMN_2639579	11.9774	11.9643	12.0244	11.8682	11.9647	11.8962	12.0248	12.1431	11.8667	12.0938	11.8412	11.8195	-0.111075	0.005425
4732495E13Rik	ILMN_2697433	13.9005	13.9514	14.047	13.7117	13.8769	13.9228	13.8965	13.8293	13.9057	14.0369	13.8251	13.8121	-0.0343667	0.0219
4732496G21Rik	ILMN_1246221	8.10038	7.95994	7.99767	7.8625	7.94412	7.83072	7.85787	7.6177	7.51739	7.862	7.74571	7.80448	0.0186967	0.22654
4732496O08Rik	ILMN_1212648	9.83807	9.80138	10.0476	9.58619	9.78832	9.40517	9.58118	9.68144	9.53336	9.824	9.53741	9.37428	-0.192229	0.178074
4732496O19Rik	ILMN_1218573	8.47902	8.4294	8.51199	8.58424	8.57561	8.35308	8.33425	8.5754	8.27206	8.28118	8.11004	8.23005	-0.136876	0.126744
4732496O19Rik	ILMN_1227237	7.45738	7.71341	7.58936	7.58951	7.54153	7.76527	7.69165	7.54544	7.61356	7.64583	7.28608	7.35243	-0.167211	-0.0643642
4732497O03Rik	ILMN_2750789	10.7602	10.6159	10.7823	10.61	10.848	10.7842	10.5191	10.7581	10.5685	10.6061	10.6848	10.6523	0.131175	0.165442
4733401H18Rik	ILMN_2519451	8.37922	8.23718	8.44026	8.3571	8.46996	8.25643	8.31718	8.2049	8.35942	8.26253	8.02926	7.95127	-0.245071	0.0380625
4831403C07Rik	ILMN_2454970	8.26774	8.45481	8.64118	8.49006	8.56914	8.0919	8.42162	8.38032	8.20035	8.32986	8.18484	8.27266	-0.177339	0.0700908
4831423D23Rik	ILMN_2551962	7.68103	7.54212	7.61407	7.62395	7.40187	7.65355	7.35478	7.27131	7.13367	7.26613	7.47263	7.25256	0.114947	0.197041
4831426I19Rik	ILMN_2687612	10.1482	10.1049	10.1471	9.84964	10.1384	10.082	10.1033	9.91688	9.89103	9.80811	9.88306	9.88895	0.0383167	0.21748
4831426I19Rik	ILMN_3156782	8.9924	8.90116	9.05534	8.85409	9.02982	8.95518	9.22234	8.7316	8.79781	9.09311	8.92533	8.78706	-0.102647	-0.0173775
4831437C03Rik	ILMN_2557496	10.1353	10.0296	9.92116	9.80382	10.0237	9.75422	9.67561	9.77017	9.36291	9.36877	9.43056	9.33105	-0.0475008	0.510089
4832404P21Rik	ILMN_1226855	7.56067	7.70533	7.4992	7.39529	7.36168	7.66846	7.49939	7.34448	7.4788	7.34921	7.46409	7.5235	0.121344	0.111887
4832406C22	ILMN_2672509	11.1136	11.0628	11.1298	10.5007	11.0678	11.5185	10.9023	10.6781	10.6613	10.9297	11.2429	11.457	0.657633	0.3329
4832408C21Rik	ILMN_1246021	7.49986	7.60658	7.45655	7.48073	7.54689	7.66	6.91221	7.34468	7.1781	7.26562	7.29536	7.36325	0.230372	0.341945
4832412D13Rik	ILMN_1223768	7.99024	7.9169	7.89784	7.95637	8.03506	8.05763	7.8539	7.84198	7.8442	7.91044	7.73585	7.79773	-0.0274908	0.0895058
4832420L08Rik	ILMN_1238535	9.0594	9.04269	9.17601	9.07347	9.23741	8.96693	9.06829	9.16465	8.92768	8.76304	8.74982	8.89262	-0.08833	0.155047
4832436M01Rik	ILMN_1236954	7.53334	7.63076	7.53024	7.41781	7.48616	7.72928	7.00981	7.47261	7.27142	7.31061	7.38421	7.40825	0.254834	0.297674
4832440E21Rik	ILMN_1238224	7.61623	7.47261	7.5736	7.49117	7.59584	7.88871	7.53979	7.54752	7.46062	7.50761	7.58304	7.41827	0.130209	0.0617625
4832442G16Rik	ILMN_1216865	7.79822	7.81743	7.8234	7.52985	7.90797	7.88071	7.43804	7.41644	7.49638	7.54849	7.61363	7.78032	0.25503	0.338017
4833406C17Rik	ILMN_1242037	8.25248	8.15674	8.26018	8.05468	8.37531	8.45255	8.19125	8.14692	8.19704	8.1771	8.39458	8.47918	0.287086	0.106492
4833406G21Rik	ILMN_2586632	8.02071	7.82782	8.09138	8.07048	8.04246	7.95134	7.93255	7.95598	7.85657	8.01686	8.01634	7.83384	-0.035275	-0.00545167
4833408A19Rik	ILMN_2704395	7.65856	7.64174	7.50701	7.5981	7.55086	7.63207	7.46001	7.63537	7.42254	7.51198	7.36715	7.29576	-0.0664975	0.118896
[truncated: 16,130 more rows]
