# Supplementary material for: RNF14 is a regulator of mitochondrial and immune function in muscle
Source: BMC Syst Biol. 2014 Jan 29;8:10. doi: 10.1186/1752-0509-8-10 (PMC3906743; doi:10.1186/1752-0509-8-10)
Supplement: Additional file 3 — Those genes significantly DE and DPIF following Rnf14 transfection. [file 1752-0509-8-10-S3.xlsx]

## Sheet: Sheet1
		transcript 3 v control			transcript 1 versus control			transcript 3 versus transcript 1				1 = DE only, 2 = DPIF only, 12 = both, 0 = neither
Gene	Probe	Abundance 1	DE 1	Flag1	Abundance 2	DE 2	Flag2	Abundance 3	DE 3	Flag3
0610007N19Rik	ILMN_2543688	11.2069	-0.5508	2	11.4124	-0.1397	0	11.137	-0.4111	0
1110018K11Rik	ILMN_2548010	8.90705	-0.89855	12	9.25045	-0.21176	0	8.80118	-0.68679	0
1110046J11Rik	ILMN_2513451	11.1724	-0.5572	2	11.4765	0.051	0	11.1979	-0.6082	2
1110058A15Rik	ILMN_1244317	9.76302	1.69995	12	9.16269	0.49929	0	10.0127	1.20066	12
1190002H23Rik	ILMN_2593774	9.01349	-1.16631	12	9.31786	-0.55758	12	8.7347	-0.60873	0
1200009O22Rik	ILMN_2615431	10.4548	-0.96657	12	10.8025	-0.2712	0	10.3192	-0.69537	2
1200013B22Rik	ILMN_2680038	10.5154	0.6281	2	10.2228	0.0428	0	10.5368	0.5853	12
1200016E24Rik	ILMN_2476733	11.5571	-0.559	2	11.8456	0.0181	0	11.5662	-0.5771	0
1700012B09Rik	ILMN_1251239	10.9055	1.1529	12	10.4907	0.3233	0	11.0671	0.8296	12
1810008K03Rik	ILMN_2617468	12.4746	0.902	12	12.1398	0.2324	0	12.5908	0.6696	12
1810009M01Rik	ILMN_1259470	10.5266	-0.7646	12	10.8623	-0.0932	0	10.48	-0.6714	2
1810032O08Rik	ILMN_1226923	8.27543	0.65489	0	7.95345	0.01093	0	8.2809	0.64396	12
1810058M03Rik	ILMN_1219213	10.1142	-0.69428	2	10.2781	-0.3665	0	9.93091	-0.32778	0
2010204K13Rik	ILMN_1246382	9.43656	0.58969	0	9.15567	0.0279	0	9.45051	0.56179	2
2010315L10Rik	ILMN_2667101	12.5018	-0.5317	2	12.691	-0.1532	0	12.4252	-0.3785	0
2300009N04Rik	ILMN_1214255	9.43471	-0.6752	2	9.69356	-0.1575	0	9.35596	-0.5177	0
2310016A09Rik	ILMN_2713673	9.34315	-0.85264	12	9.7638	-0.01133	0	9.33748	-0.84131	12
2310016F22Rik	ILMN_2622856	10.7733	1.55161	12	10.7688	1.54271	12	11.5447	0.0089	0
2310047A01Rik	ILMN_2675922	12.9874	-0.5032	2	13.1987	-0.0807	0	12.9471	-0.4225	0
2310061N23Rik	ILMN_2762944	10.002	1.96724	12	9.11422	0.19172	0	10.0978	1.77552	12
2510004L01Rik	ILMN_1225204	10.1544	2.09475	12	9.91662	1.61915	12	10.964	0.4756	2
2610001E17Rik	ILMN_1234824	11.5835	-0.6324	2	11.8998	0.0002	0	11.5836	-0.6326	2
2610019E17Rik	ILMN_2452717	10.8047	0.6486	2	10.538	0.1152	0	10.8623	0.5334	2
2700023E23Rik	ILMN_1230037	8.26097	0.52656	0	7.96993	-0.05552	0	8.23321	0.58208	1
2700063P19Rik	ILMN_2546861	8.10096	-0.71659	1	8.37962	-0.15927	0	8.02132	-0.55732	0
2810410A03Rik	ILMN_1243249	11.9046	-0.5874	2	12.14	-0.1165	0	11.8464	-0.4709	0
2810475A17Rik	ILMN_1231705	11.0338	0.5663	2	10.8968	0.2923	0	11.1799	0.274	0
2900009C16Rik	ILMN_2489448	10.0476	-0.80957	12	10.4111	-0.0825	0	10.0064	-0.72707	2
4832406C22	ILMN_2672509	11.0773	0.6576	2	10.915	0.3329	0	11.2438	0.3247	0
4930553M18Rik	ILMN_1254513	8.10928	0.73364	1	7.86088	0.23684	0	8.2277	0.4968	0
4933401B08Rik	ILMN_1256988	9.27688	-0.529	0	9.32294	-0.43689	12	9.05843	-0.09211	0
5031410I06Rik	ILMN_1258903	8.95577	-0.69118	2	9.30783	0.01293	0	8.96223	-0.70411	0
5031439A09Rik	ILMN_2704186	12.0619	-0.512	2	12.2495	-0.1367	0	11.9935	-0.3753	0
5230401C23Rik	ILMN_1239386	9.00704	-0.66909	2	9.40709	0.13101	0	9.07255	-0.8001	12
5330439J01Rik	ILMN_1226328	10.2188	-0.65496	2	10.4847	-0.1233	0	10.1572	-0.53166	0
5730409N16Rik	ILMN_2504790	10.0813	-0.90643	12	10.3336	-0.4018	2	9.88039	-0.50463	0
6330406I15Rik	ILMN_1213736	10.8465	-0.6455	2	11.0694	-0.1995	0	10.7467	-0.446	0
6330406I15Rik	ILMN_2642517	10.795	-0.7101	12	11.0933	-0.1137	0	10.7382	-0.5964	0
6330414G02Rik	ILMN_1250956	12.4741	-0.5752	2	12.7505	-0.0225	0	12.4628	-0.5527	2
7420404O03Rik	ILMN_1239863	10.623	0.5415	0	10.3866	0.0686	0	10.6574	0.4729	2
9130022K13Rik	ILMN_1216521	8.06659	0.39528	0	8.22985	0.7218	12	8.42749	-0.32652	0
9430008C03Rik	ILMN_1240972	10.9863	0.5416	0	10.7606	0.0901	0	11.0313	0.4515	2
9430052C07Rik	ILMN_2506727	9.4731	-1.12901	12	9.91853	-0.23814	0	9.35403	-0.89087	12
9630015D15Rik	ILMN_2517060	11.5335	-0.7709	12	11.8262	-0.1853	0	11.4408	-0.5856	2
A030004J04Rik	ILMN_2623605	8.74683	0.79901	12	8.33993	-0.01479	0	8.73943	0.8138	12
A030007L17Rik	ILMN_2623886	9.8826	0.52179	0	9.6307	0.01798	0	9.89159	0.50381	2
A630005A06Rik	ILMN_3140913	9.45267	0.91291	12	9.14643	0.30041	0	9.60288	0.6125	12
A630082K20Rik	ILMN_2595814	10.9803	-0.6004	2	11.2302	-0.1007	0	10.9299	-0.4997	0
AA175286	ILMN_1224855	9.79025	0.9987	12	9.60306	0.62431	12	10.1024	0.37439	0
AA408556	ILMN_2728118	11.2978	0.6832	2	11.0352	0.1579	0	11.3768	0.5253	2
AI481100	ILMN_1259564	8.7111	1.84333	12	8.05776	0.53665	0	8.97943	1.30668	12
Abca7	ILMN_1221703	10.7487	-0.5067	0	11.0721	0.1401	0	10.8187	-0.6468	2
Abcc4	ILMN_2621708	11.3556	0.5419	2	11.2599	0.3507	0	11.5309	0.1912	0
Acadm	ILMN_1256019	11.36	-0.6744	2	11.8	0.2056	0	11.4628	-0.88	12
Acadm	ILMN_2810473	14.0262	-0.4405	2	14.2456	-0.0018	0	14.0253	-0.4387	0
Acta1	ILMN_2738825	9.12323	-0.68801	2	9.22786	-0.47874	12	8.88386	-0.20927	0
Actb	ILMN_1377923	13.6244	0.4136	0	13.8417	0.8482	12	14.0485	-0.4346	0
Actc1	ILMN_2598916	7.7844	-1.07787	12	8.10442	-0.43783	1	7.56549	-0.64004	0
Actg2	ILMN_2839313	11.9363	0.793	12	11.6114	0.1433	0	12.008	0.6497	12
Actn3	ILMN_2747543	9.50043	-0.84146	12	9.75193	-0.33845	0	9.33121	-0.50301	0
Actn3	ILMN_3008110	8.85272	-0.69065	2	9.07076	-0.25458	0	8.72544	-0.43607	0
Adamts4	ILMN_1230152	9.8875	-0.609	2	10.1166	-0.1508	0	9.8121	-0.4582	0
Adar	ILMN_3021272	9.21888	0.49048	0	8.93708	-0.07311	0	9.18232	0.56359	2
Adfp	ILMN_1222246	12.5522	0.117	0	12.7493	0.5113	2	12.8079	-0.3943	0
Adora2b	ILMN_1244424	10.1973	-0.98675	12	10.5344	-0.3125	0	10.0411	-0.67425	2
Agpt	ILMN_1226520	10.0276	-0.62414	2	10.3778	0.0762	0	10.0657	-0.70034	2
Aldh3b1	ILMN_2645793	10.7608	-0.5836	2	11.0571	0.009	0	10.7653	-0.5926	0
Aldoa	ILMN_2599130	13.3084	-0.6112	2	13.7703	0.3125	0	13.4647	-0.9237	12
Ank	ILMN_1232621	13.5544	-0.5566	2	13.7965	-0.0724	0	13.5182	-0.4842	0
Ankrd1	ILMN_2625451	13.0884	0.7563	12	12.8486	0.2768	0	13.2267	0.4795	2
Ankrd1	ILMN_2950286	13.6814	0.657	2	13.4982	0.2906	0	13.8267	0.3664	2
Anxa8	ILMN_2724558	10.9481	0.6974	2	10.7862	0.3737	0	11.1349	0.3237	0
Aoc3	ILMN_2625920	9.17828	-0.67494	2	9.40205	-0.2274	0	9.06458	-0.44754	0
Areg	ILMN_1238547	10.8203	0.7165	2	10.5671	0.2101	0	10.9254	0.5064	2
Asns	ILMN_2643513	13.248	0.5811	2	13.098	0.281	0	13.3886	0.3001	0
Ass1	ILMN_1247811	11.1882	0.62	2	10.9283	0.1002	0	11.2383	0.5198	2
Atic	ILMN_2606564	10.7325	0.6503	2	10.5477	0.2805	0	10.8728	0.3698	0
Atic	ILMN_2606567	10.2992	0.7137	2	10.1664	0.4482	0	10.5233	0.2655	0
Atic	ILMN_3070951	12.2248	0.5234	2	12.0975	0.2688	0	12.3592	0.2546	0
Atm	ILMN_1258206	9.59814	0.64344	2	9.57151	0.59017	2	9.89323	0.05327	0
Atm	ILMN_2783896	8.53727	0.61337	0	8.55865	0.65613	12	8.86534	-0.04276	0
Atp6a1	ILMN_2525051	9.78827	-0.33188	0	10.124	0.33949	0	9.95801	-0.67137	2
B230312E02Rik	ILMN_2582706	7.78941	0.75459	1	7.50902	0.1938	0	7.88631	0.56079	0
BC023181	ILMN_1242125	10.2174	-0.60473	2	10.4297	-0.1802	0	10.1273	-0.42453	0
BC029169	ILMN_1218877	9.22329	-0.65797	2	9.50453	-0.09548	0	9.17554	-0.56249	0
BC029169	ILMN_2840430	11.0373	-0.9235	12	11.3404	-0.3173	0	10.8786	-0.6062	0
BC030476	ILMN_2819380	10.26	1.20703	12	9.68015	0.04737	0	10.2837	1.15966	12
BC052216	ILMN_2493397	8.62465	1.09934	12	8.35708	0.56421	0	8.90676	0.53513	0
BC064033	ILMN_2771760	8.6435	-0.94145	12	9.05051	-0.12744	0	8.57978	-0.81401	12
BC064033	ILMN_2833163	9.22453	-1.12507	12	9.73581	-0.10251	0	9.17328	-1.02256	12
Bcat1	ILMN_2656827	8.17639	0.83691	12	8.02196	0.52803	0	8.44041	0.30888	0
Bcat1	ILMN_3131478	11.4277	0.9341	12	11.1122	0.3031	0	11.5793	0.631	12
Bcl2l11	ILMN_3157568	10.019	-0.80804	12	10.3382	-0.1696	0	9.93418	-0.63844	0
Bgn	ILMN_2964042	14.4589	-0.4327	2	14.5628	-0.225	0	14.3465	-0.2077	0
Brp16	ILMN_2850402	10.7933	0.6729	2	10.532	0.1504	0	10.8684	0.5225	2
Bst2	ILMN_1224110	8.93073	1.07252	12	8.55071	0.31247	0	9.08696	0.76005	12
C030026E19Rik	ILMN_2492491	10.6284	0.5493	0	10.6551	0.6028	2	10.9298	-0.0535	0
C130020C07Rik	ILMN_2566052	9.54145	1.10849	12	9.03026	0.0861	0	9.58451	1.02239	12
C1qtnf1	ILMN_2722108	9.18685	-0.6743	2	9.50762	-0.03276	0	9.17047	-0.64154	0
C1qtnf3	ILMN_2593034	10.3584	-0.71825	12	10.5116	-0.4118	2	10.1525	-0.30645	0
C1qtnf3	ILMN_2760318	9.13517	-0.74813	12	9.295	-0.42845	12	8.92094	-0.31968	0
C1qtnf3	ILMN_2863849	10.5864	-0.8378	12	10.739	-0.5325	12	10.3201	-0.3053	0
C77032	ILMN_2601639	13.3526	0.5405	2	13.1831	0.2016	0	13.4534	0.3389	0
Capn5	ILMN_2627566	9.73213	-0.73033	12	10.0734	-0.0479	0	9.70819	-0.68243	0
Capn6	ILMN_2695143	11.2115	-0.4357	0	11.5075	0.1562	0	11.2896	-0.5919	2
Car3	ILMN_2630047	10.2769	-0.84209	12	10.5703	-0.2552	0	10.1493	-0.58689	0
Cbr2	ILMN_2756665	11.2549	-0.662	2	11.5639	-0.044	0	11.2329	-0.618	2
Ccl2	ILMN_1245710	9.54851	0.87124	12	9.48569	0.7456	12	9.92131	0.12564	0
Ccl4	ILMN_1223257	9.27848	0.90766	12	9.06041	0.47153	0	9.51424	0.43613	0
Ccl5	ILMN_1231814	12.2624	1.9103	12	12.1482	1.6817	12	13.1033	0.2286	0
Ccl7	ILMN_2771176	11.4075	0.8371	12	11.2577	0.5377	2	11.6763	0.2994	0
Ccl7	ILMN_2835117	11.8109	0.8492	12	11.7117	0.6507	12	12.1363	0.1985	0
Ccnd1	ILMN_1221503	13.8214	0.6734	2	13.6036	0.2378	0	13.9403	0.4356	2
Ccnd1	ILMN_2601471	13.494	0.6963	2	13.2555	0.2192	0	13.6037	0.4771	2
Ccnd1	ILMN_2669793	12.0755	0.9367	12	11.7572	0.3	0	12.2256	0.6367	12
Ccng1	ILMN_2500276	12.8735	0.5095	2	12.7896	0.3417	0	13.0444	0.1678	0
Ccng1	ILMN_2702233	11.2171	0.5852	2	11.0906	0.3321	0	11.3832	0.2531	0
Ccng1	ILMN_2710229	11.8342	0.6883	2	11.6708	0.3616	0	12.0149	0.3267	0
Cd200	ILMN_3160770	9.62226	-0.7039	12	9.91552	-0.11737	0	9.56358	-0.58653	0
Cd63	ILMN_3128907	13.2199	-0.2611	0	13.4807	0.2605	0	13.3501	-0.5216	2
Centg2	ILMN_3086136	11.3923	-0.5476	2	11.5728	-0.1866	0	11.299	-0.361	0
Chka	ILMN_3026397	11.7339	0.9387	12	11.3425	0.156	0	11.8118	0.7827	12
Chrng	ILMN_2707570	10.886	-1.0327	12	11.2236	-0.3574	2	10.7073	-0.6753	2
Ckb	ILMN_1224754	12.0766	-0.5434	2	12.1832	-0.3303	2	11.9115	-0.2131	0
Clecsf8	ILMN_2705628	9.70001	0.64298	2	9.47095	0.18486	0	9.79244	0.45812	0
Col3a1	ILMN_1258629	12.6016	-0.6392	2	12.8297	-0.183	0	12.5101	-0.4562	0
Col6a1	ILMN_1259388	11.5787	-1.0823	12	11.9054	-0.429	12	11.3642	-0.6533	2
Col6a1	ILMN_2768087	12.7576	-1.0169	12	13.0034	-0.5254	12	12.4949	-0.4915	0
Col6a2	ILMN_1216661	9.15271	-0.83633	12	9.26998	-0.60178	12	8.85182	-0.23455	0
Cp	ILMN_2520239	9.14461	-0.88933	12	9.49673	-0.18508	0	9.05206	-0.70425	0
Cp	ILMN_3083163	10.6585	-0.7915	12	11.0585	0.0084	0	10.6627	-0.7999	12
Csad	ILMN_2777059	10.3339	-0.67213	2	10.5912	-0.1575	0	10.2552	-0.51463	0
Ctcfl	ILMN_2855551	8.36501	-0.83231	12	8.87819	0.19405	0	8.46204	-1.02636	12
Ctgf	ILMN_1238215	11.5885	0.9703	12	11.025	-0.1567	0	11.5101	1.127	12
Ctgf	ILMN_2909150	12.1197	0.9795	12	11.5599	-0.1402	0	12.0496	1.1197	12
Ctps	ILMN_1219712	10.0952	0.78303	12	9.87264	0.33793	0	10.2642	0.4451	0
Cxcl10	ILMN_3142803	7.96837	0.73313	1	7.93752	0.67141	1	8.30408	0.06172	0
Cxcl12	ILMN_2658908	12.5647	-0.8629	12	12.9191	-0.1541	0	12.4876	-0.7088	2
Cxcl12	ILMN_2737302	10.2218	-0.9559	12	10.6525	-0.0944	0	10.1745	-0.8615	12
Cxcl12	ILMN_3158250	9.72182	-1.00675	12	10.0937	-0.26299	0	9.59033	-0.74376	2
Cxcr4	ILMN_2630459	11.7718	-0.7615	12	12.0187	-0.2676	0	11.638	-0.4939	0
Cyr61	ILMN_1235571	11.1515	0.6492	2	11.0029	0.352	0	11.3275	0.2972	0
D0H4S114	ILMN_2680054	9.05218	-1.16217	12	9.46953	-0.32747	0	8.88844	-0.8347	12
D11Ertd759e	ILMN_1229455	11.284	0.5612	2	11.08	0.1533	0	11.3606	0.4079	0
D11Lgp2e	ILMN_1222039	8.04787	0.97792	12	7.94082	0.76381	12	8.42977	0.21411	0
D11Lgp2e	ILMN_2646834	7.88956	0.90713	12	7.79974	0.72749	12	8.2533	0.17964	0
D11Lgp2e	ILMN_2915689	8.20807	1.10898	12	8.12064	0.93411	12	8.67513	0.17487	0
D12Ertd647e	ILMN_2681232	13.4096	0.5057	2	13.2838	0.2539	0	13.5366	0.2518	0
D12Ertd647e	ILMN_3125606	13.5189	0.5868	2	13.3542	0.2574	0	13.6476	0.3294	0
D14Ertd668e	ILMN_2684848	7.75421	1.06758	12	7.32175	0.20266	0	7.85554	0.86492	12
D19Ertd678e	ILMN_2730003	11.8198	0.5333	2	11.5599	0.0134	0	11.8265	0.5199	2
D19Wsu12e	ILMN_2738893	10.2512	-0.60009	2	10.4433	-0.2158	0	10.1433	-0.38429	0
Dapk2	ILMN_2977558	11.4602	-0.8124	12	11.7298	-0.2732	0	11.3236	-0.5392	0
Dcn	ILMN_2596346	8.21972	-1.50564	12	8.59394	-0.75721	12	7.84112	-0.74843	0
Dcn	ILMN_2747959	9.52345	-1.96129	12	10.0599	-0.88838	12	9.07926	-1.07291	12
Dctd	ILMN_1241225	11.2825	0.6632	2	10.9683	0.0347	0	11.2998	0.6285	12
Ddah2	ILMN_2770183	10.3788	-0.6265	2	10.7669	0.1497	0	10.4537	-0.7762	12
Ddit3	ILMN_2652909	10.7799	0.6052	2	10.5306	0.1066	0	10.8332	0.4986	2
Ddit3	ILMN_2927373	10.0486	0.74344	12	9.86453	0.37534	0	10.2362	0.3681	0
Ddx39	ILMN_1213524	9.06174	0.75685	12	8.82978	0.29294	0	9.2082	0.46391	0
Depdc6	ILMN_3163001	11.3619	-0.5653	2	11.6316	-0.0258	0	11.349	-0.5395	0
Dlm1-pending	ILMN_1218547	7.52977	0.43706	0	7.72129	0.82011	12	7.93982	-0.38305	0
Dph2	ILMN_2701741	11.0656	0.4808	0	10.8458	0.0412	0	11.0862	0.4396	2
Dpysl3	ILMN_1250075	11.7599	-0.6863	2	11.9197	-0.3669	2	11.5765	-0.3194	0
Dtr	ILMN_2698449	9.48154	0.89776	12	9.08771	0.11011	0	9.5366	0.78765	12
Dtx4	ILMN_2922334	9.07798	-0.92537	12	9.48808	-0.10516	0	9.02539	-0.82021	12
Dusp4	ILMN_2450767	12.5283	0.5631	2	12.3571	0.2206	0	12.6387	0.3425	0
Dyrk1b	ILMN_3053158	10.3572	-0.6563	2	10.6443	-0.082	0	10.3162	-0.5743	0
Egr2	ILMN_2623983	9.88025	-0.7385	12	10.1105	-0.27802	0	9.74124	-0.46048	0
Egr3	ILMN_1227494	9.99631	-0.84417	12	10.2521	-0.3326	0	9.83001	-0.51157	0
Eif4g1	ILMN_2716514	12.9166	0.478	2	12.7109	0.0666	0	12.9499	0.4114	2
Eif5a	ILMN_1251631	12.7579	0.5194	2	12.6136	0.2307	0	12.8732	0.2887	0
Eif5a	ILMN_2686044	13.7174	0.434	0	13.5312	0.0617	0	13.7482	0.3723	2
Emb	ILMN_1218799	11.5835	-0.5518	2	11.7363	-0.2462	0	11.4604	-0.3056	0
Enpp1	ILMN_1231851	9.33606	-0.9205	12	9.6036	-0.38541	0	9.14335	-0.53509	0
Enpp1	ILMN_2782964	9.51783	-1.06275	12	9.76201	-0.57438	12	9.23063	-0.48837	0
Epha2	ILMN_2688653	10.2904	0.78942	12	9.97084	0.15032	0	10.3655	0.6391	12
Ephb6	ILMN_2870074	8.92952	-0.81842	12	9.2681	-0.14126	0	8.85889	-0.67716	0
Etv4	ILMN_2778111	10.6414	0.5858	2	10.4051	0.1133	0	10.6981	0.4725	2
Fcgrt	ILMN_1221819	12.2302	-0.6442	2	12.5017	-0.1013	0	12.1795	-0.5429	0
Fcgrt	ILMN_2917497	11.9399	-0.6222	2	12.1411	-0.2198	0	11.83	-0.4024	0
Fez2	ILMN_2761876	11.7394	0.5922	2	11.5365	0.1864	0	11.8326	0.4058	0
Flot1	ILMN_1241618	11.4286	-0.5482	2	11.7222	0.0391	0	11.4482	-0.5873	2
Fn1	ILMN_2588227	10.3081	-0.62944	2	10.5302	-0.1851	0	10.2155	-0.44434	0
Fn1	ILMN_2595714	13.0999	-0.6292	2	13.2412	-0.3467	2	12.9265	-0.2825	0
Fosl1	ILMN_2649550	9.72849	1.01682	12	9.28906	0.13796	0	9.79747	0.87886	12
Foxq1	ILMN_1224637	10.1438	-0.63048	2	10.4082	-0.1016	0	10.093	-0.52888	0
Fst	ILMN_1228958	8.07484	0.74793	1	7.9169	0.43205	0	8.29086	0.31588	0
Fxyd5	ILMN_2967266	11.2231	0.7961	12	10.8679	0.0857	0	11.2659	0.7104	12
G1p2	ILMN_1256257	11.0373	2.20776	12	10.929	1.99116	12	12.0329	0.2166	0
Gadd45a	ILMN_2742152	13.1948	-0.5576	2	13.3838	-0.1795	0	13.1051	-0.3781	0
Gadd45g	ILMN_2744890	10.6132	0.9992	12	10.2539	0.2806	0	10.7535	0.7186	12
Gadd45g	ILMN_2903945	13.1243	0.8252	12	12.7814	0.1394	0	13.194	0.6858	12
Gamt	ILMN_2815506	9.39463	-0.75425	12	9.70865	-0.1262	0	9.33152	-0.62805	0
Gbp1	ILMN_1233293	8.73517	0.84896	12	8.73949	0.8576	12	9.16397	-0.00864	0
Gbp2	ILMN_3122961	9.08864	0.95236	12	9.09603	0.96713	12	9.57221	-0.01477	0
Gbp4	ILMN_1244513	9.28939	1.42702	12	9.15705	1.16234	12	9.87056	0.26468	0
Gbp4	ILMN_2918002	9.70334	1.73952	12	9.48629	1.30542	12	10.356	0.4341	0
Gbp6	ILMN_2860645	7.89813	0.74936	1	7.93191	0.81692	12	8.30659	-0.06756	0
Gclm	ILMN_1256354	12.0701	0.5202	2	11.8829	0.1458	0	12.143	0.3744	0
Gdf15	ILMN_2735350	11.0496	0.8402	12	10.8207	0.3824	0	11.2408	0.4578	2
Gdnf	ILMN_2659994	11.4184	0.6933	2	11.2403	0.3372	0	11.5869	0.3561	0
Gipc1	ILMN_2942573	10.7096	-0.7836	12	11.1135	0.0241	0	10.7217	-0.8077	12
Gpd2	ILMN_1247257	12.305	0.5353	2	12.1555	0.2363	0	12.4232	0.299	0
Gprc5a	ILMN_2854943	10.8632	0.6969	2	10.5525	0.0756	0	10.9009	0.6213	12
Gpx3	ILMN_2715546	10.9835	-0.9065	12	11.2121	-0.4492	12	10.7589	-0.4573	0
Grwd1	ILMN_1215755	9.92832	0.65696	2	9.65587	0.11206	0	9.98435	0.5449	2
Grwd1	ILMN_2815889	10.3149	0.5614	0	10.071	0.0737	0	10.3517	0.4877	2
Gsn	ILMN_2605645	9.64084	-0.47186	0	9.98503	0.21653	0	9.74911	-0.68839	2
Gsta1	ILMN_1231997	12.6431	0.9037	12	12.5392	0.6961	12	12.9911	0.2076	0
Gsta1	ILMN_2657636	12.9667	0.7639	12	12.9337	0.6977	12	13.3156	0.0662	0
Gsta1	ILMN_2979237	13.4069	0.6174	2	13.3964	0.5965	2	13.7051	0.0209	0
Gsta2	ILMN_1248849	13.449	0.8431	12	13.3365	0.618	12	13.7581	0.2251	0
Gsta4	ILMN_2892441	12.8322	0.5994	2	12.7587	0.4524	2	13.0584	0.147	0
Gtse1	ILMN_2908065	10.5577	0.8071	12	10.3142	0.3201	0	10.7178	0.487	2
Gtse1	ILMN_2908070	11.7801	0.6857	2	11.5983	0.3221	0	11.9412	0.3636	0
Gulp1	ILMN_2607397	9.99703	-0.90614	12	10.4451	-0.01	0	9.99203	-0.89614	12
Gvin1	ILMN_3120510	9.654	0.7606	12	9.6735	0.7996	12	10.0538	-0.039	0
Gypc	ILMN_1218358	11.414	-0.4903	0	11.7122	0.1059	0	11.467	-0.5962	2
H19	ILMN_1256343	12.7835	-0.7912	12	12.975	-0.4082	2	12.5794	-0.383	0
H19	ILMN_2906728	12.6116	-0.7036	12	12.7225	-0.4818	12	12.3707	-0.2218	0
H1f0	ILMN_1259559	10.7325	-0.5686	2	11.0152	-0.0033	0	10.7309	-0.5653	0
Haghl	ILMN_2713586	10.6134	-0.568	2	10.7848	-0.2252	0	10.5008	-0.3428	0
Havcr2	ILMN_2721929	8.27932	0.83333	12	7.98044	0.23558	0	8.3971	0.59775	12
Havcr2	ILMN_2909597	8.32005	0.75421	12	8.10522	0.32455	0	8.48232	0.42966	0
Hdc	ILMN_2965903	8.87064	0.67553	0	9.10823	1.15071	12	9.44599	-0.47518	0
Hes6	ILMN_2791952	10.5129	-0.5872	2	10.7718	-0.0694	0	10.4782	-0.5178	0
Hist1h1c	ILMN_2774537	12.8439	-0.5202	2	13.0513	-0.1053	0	12.7912	-0.4149	0
Hist1h1c	ILMN_2855315	12.9034	-0.5933	2	13.1312	-0.1378	0	12.8346	-0.4555	0
Hist1h3d	ILMN_2729958	10.9264	0.4786	0	10.6691	-0.0359	0	10.9084	0.5145	2
Hist1h3e	ILMN_2951691	11.0703	0.5405	0	10.7926	-0.0148	0	11.0629	0.5553	2
Hist1h4a	ILMN_2759159	10.9227	0.6484	2	10.5848	-0.0273	0	10.9091	0.6757	12
Hist1h4j	ILMN_1256989	9.45815	0.67682	2	9.1112	-0.01708	0	9.44961	0.6939	12
Hist1h4k	ILMN_2525570	8.84533	0.64588	0	8.56076	0.07675	0	8.8837	0.56913	12
Hk2	ILMN_1239397	11.936	0.6723	2	11.7035	0.2073	0	12.0396	0.465	2
Hmga1	ILMN_2715802	13.6961	0.7145	2	13.3706	0.0634	0	13.7279	0.6511	12
Hmox1	ILMN_2788073	11.7472	1.1216	12	11.4638	0.5548	2	12.0246	0.5668	12
Hpgd	ILMN_2649199	8.45003	-1.11627	12	8.8525	-0.31134	0	8.29436	-0.80493	12
Hps5	ILMN_3113686	8.40743	-0.70639	1	8.77043	0.01961	0	8.41724	-0.726	0
Hsd11b1	ILMN_1214998	8.10236	-0.85402	12	8.29422	-0.4703	1	7.86721	-0.38372	0
Hsd11b1	ILMN_2774160	8.02657	-0.79157	12	8.18019	-0.48434	12	7.7844	-0.30723	0
Hsd11b1	ILMN_3115917	8.23305	-0.83918	12	8.42273	-0.45982	1	8.00314	-0.37936	0
Hspb1	ILMN_2706269	11.7701	-0.5042	0	12.1062	0.1681	0	11.8542	-0.6723	2
Hspcb	ILMN_1246650	12.9667	0.2099	0	13.0915	0.4595	2	13.1964	-0.2496	0
Hspd1	ILMN_2713841	14.4848	0.4267	2	14.4199	0.2969	0	14.6332	0.1298	0
Htra3	ILMN_2718401	9.47627	-1.17946	12	9.8737	-0.3846	0	9.28397	-0.79486	12
Iap	ILMN_1225712	12.6126	-0.5185	2	12.8545	-0.0346	0	12.5953	-0.4839	0
Idb2	ILMN_1236868	9.44534	0.62138	0	9.15289	0.03647	0	9.46358	0.58491	12
Idh1	ILMN_2729458	12.9718	-0.5382	2	13.2372	-0.0073	0	12.9681	-0.5309	2
Ifi202b	ILMN_3014753	10.6106	0.1396	0	10.8416	0.6015	2	10.9114	-0.4619	0
Ifi47	ILMN_2652857	8.22995	0.95488	12	8.12325	0.74148	12	8.60069	0.2134	0
Ifit2	ILMN_2981169	10.0796	0.19015	0	10.282	0.59495	2	10.3771	-0.4048	0
Ifit3	ILMN_1230458	8.30692	1.24987	12	8.13271	0.90144	12	8.75765	0.34843	0
Ifit3	ILMN_1246194	8.22691	1.38602	12	8.04556	1.02333	12	8.73858	0.36269	0
Ifit3	ILMN_2944666	10.14	2.22291	12	9.74104	1.42491	12	10.8525	0.798	12
Igfbp5	ILMN_1254358	15.1691	-0.815	12	15.5198	-0.1135	0	15.1123	-0.7015	2
Igfbp5	ILMN_2682613	15.0468	-0.9304	12	15.4261	-0.1718	0	14.9609	-0.7586	2
Igfbp5	ILMN_2964324	14.9215	-0.8173	12	15.2561	-0.1481	0	14.8475	-0.6692	2
Igtp	ILMN_2593554	8.33919	0.90519	12	7.91178	0.05038	0	8.36437	0.85481	12
Inhba	ILMN_2868220	10.4536	0.775	12	10.1493	0.1663	0	10.5368	0.6087	12
Insig1	ILMN_2606693	10.0577	0.0421	0	10.3392	0.6049	12	10.3602	-0.5628	0
Irf1	ILMN_2599782	11.1596	0.5303	0	11.17	0.551	2	11.4352	-0.0207	0
Irf1	ILMN_2834777	12.7218	0.4938	2	12.7473	0.5447	2	12.9942	-0.0509	0
Irf7	ILMN_1227573	7.57212	0.91211	12	7.17913	0.12614	0	7.63518	0.78597	12
Irgm	ILMN_1234539	10.5174	0.9501	12	10.4186	0.7527	12	10.8937	0.1974	0
Irgm	ILMN_2804037	14.7126	0.5548	2	14.5612	0.252	0	14.8386	0.3028	0
Isg20	ILMN_2735615	8.2087	0.20345	0	8.43085	0.64776	1	8.53258	-0.44431	0
Isgf3g	ILMN_1233461	9.22543	1.1321	12	8.76329	0.20783	0	9.32934	0.92427	12
Isgf3g	ILMN_2636339	7.56371	0.66158	0	7.26051	0.05519	0	7.59131	0.60639	1
Islr	ILMN_1226665	9.39907	-0.88011	12	9.5671	-0.54404	12	9.12704	-0.33607	0
Itga10	ILMN_2692244	8.04288	-0.93668	12	8.31866	-0.38511	0	7.85032	-0.55157	0
Itgb5	ILMN_2663613	11.5132	-0.4475	0	11.8025	0.1309	0	11.5787	-0.5784	2
Kai1	ILMN_2747196	13.5611	-0.3955	0	13.6112	-0.2952	2	13.4135	-0.1003	0
Klf5	ILMN_1253387	11.5671	0.5609	2	11.3767	0.1802	0	11.6571	0.3807	0
LOC214403	ILMN_2526875	8.44978	-0.70606	1	8.75696	-0.09169	0	8.40394	-0.61437	0
LOC219106	ILMN_2528456	10.2359	0.71908	2	10.0125	0.27238	0	10.372	0.4467	0
LOC223672	ILMN_2671435	11.1489	1.6828	12	11.1333	1.6515	12	11.9747	0.0313	0
LOC226691	ILMN_1254577	8.49052	0.47592	0	8.59074	0.67636	12	8.8287	-0.20044	0
LOC236469	ILMN_1219494	8.09131	0.90778	12	7.60491	-0.06502	0	8.0588	0.9728	12
LOC239559	ILMN_2529168	8.20958	-0.60103	0	8.61293	0.20568	0	8.31241	-0.80671	12
LOC240672	ILMN_2531737	10.4698	0.8023	12	10.104	0.0708	0	10.5052	0.7315	12
LOC280487	ILMN_1260582	10.4816	-0.6644	2	10.7142	-0.1991	0	10.382	-0.4653	0
LOC380706	ILMN_2534207	9.15314	1.60962	12	8.71529	0.73391	12	9.5201	0.87571	12
LOC383514	ILMN_2535306	9.77229	-0.91663	12	10.2113	-0.0386	0	9.75298	-0.87803	12
Lgals3bp	ILMN_1258526	10.5664	1.3366	12	10.2304	0.6646	12	10.8987	0.672	12
Lix1	ILMN_1247897	9.10333	-0.705	12	9.35299	-0.20568	0	9.00049	-0.49932	0
Lmcd1	ILMN_1247343	10.0305	0.37331	0	10.1239	0.56001	2	10.3105	-0.1867	0
Lmcd1	ILMN_2907540	10.6443	0.4638	0	10.7687	0.7126	12	11.0006	-0.2488	0
Lrrc17	ILMN_2511456	10.5696	-0.8108	12	10.9871	0.0243	0	10.5817	-0.8351	12
Ltbp3	ILMN_2776619	12.1137	-0.5835	2	12.3366	-0.1377	0	12.0449	-0.4458	0
Ly6a	ILMN_1255416	14.5464	0.6222	2	14.5175	0.5644	2	14.8286	0.0578	0
Ly6e	ILMN_2776278	13.8641	0.5996	2	13.9033	0.6781	12	14.2032	-0.0785	0
Ly6e	ILMN_2984828	12.4816	0.6064	2	12.4664	0.576	2	12.7696	0.0304	0
Lyar	ILMN_2651126	10.9019	0.5641	2	10.7335	0.2272	0	11.0155	0.3369	0
Maf	ILMN_2473066	10.7568	-0.807	12	11.0489	-0.2227	0	10.6455	-0.5843	0
Map1lc3a	ILMN_2832682	10.705	-0.6831	2	10.9677	-0.1578	0	10.6261	-0.5253	0
Mdm2	ILMN_1250774	13.0614	0.9853	12	12.669	0.2006	0	13.1616	0.7847	12
Mdm2	ILMN_2850753	13.2477	1.1383	12	12.7521	0.1471	0	13.3212	0.9912	12
Mest	ILMN_2642417	9.53759	-0.90184	12	9.96782	-0.04137	0	9.5169	-0.86047	12
Mest	ILMN_2846904	10.9584	-1.0819	12	11.3628	-0.2731	0	10.8219	-0.8088	12
Mfap2	ILMN_2981542	8.15187	-0.81707	12	8.30274	-0.51532	12	7.89421	-0.30175	0
Mglap	ILMN_2666018	14.3993	-0.81	12	14.6195	-0.3696	2	14.2145	-0.4404	0
Mlf2	ILMN_2727536	13.8486	0.236	0	13.6709	-0.1194	0	13.7889	0.3554	2
Mmp14	ILMN_1240726	13.5531	-0.5717	2	13.7532	-0.1714	0	13.4673	-0.4003	0
Mmp2	ILMN_2678218	14.1666	-0.7084	12	14.4072	-0.2272	0	14.053	-0.4812	2
Mrpplf3	ILMN_2996648	13.8542	0.674	2	13.5858	0.1372	0	13.9228	0.5368	2
Mt2	ILMN_1219154	9.43299	-0.69353	2	9.70827	-0.14296	0	9.36151	-0.55057	0
Mthfd2	ILMN_2769136	12.2954	0.6777	2	12.0432	0.1731	0	12.382	0.5046	2
Mthfd2	ILMN_2878548	10.2141	0.7527	12	10.0417	0.408	0	10.4181	0.3447	0
Mustn1	ILMN_2658461	9.36851	-0.6839	2	9.65527	-0.11038	0	9.31332	-0.57352	0
Mxra8	ILMN_2759952	11.2416	-0.6905	2	11.5087	-0.1562	0	11.1635	-0.5343	0
Mxra8	ILMN_2927638	12.4675	-0.6239	2	12.714	-0.131	0	12.402	-0.4929	0
Mybl2	ILMN_2826881	9.82815	0.8121	12	9.63989	0.43559	0	10.0459	0.37651	0
Myh3	ILMN_1227179	7.66554	-0.75779	1	7.91725	-0.25437	0	7.53836	-0.50342	0
Myl1	ILMN_2878542	9.4068	-1.7678	12	9.95082	-0.67976	12	9.06692	-1.08804	12
Mylk2	ILMN_2506244	9.44995	-0.67226	2	9.85003	0.1279	0	9.5139	-0.80016	12
Mylk2	ILMN_2506245	9.96009	-0.72362	12	10.3054	-0.0331	0	9.94354	-0.69052	2
Mylk	ILMN_1218347	9.17808	-1.24065	12	9.55154	-0.49375	12	8.93121	-0.7469	0
Mylk	ILMN_1219471	8.03211	-0.76631	12	8.22874	-0.37305	0	7.84559	-0.39326	0
Mylpf	ILMN_2745496	8.64102	-1.07797	12	8.94969	-0.46063	12	8.41071	-0.61734	0
Mylpf	ILMN_2977331	8.47626	-1.16998	12	8.82198	-0.47854	12	8.23699	-0.69144	0
Myog	ILMN_2863674	7.43635	-0.68595	0	7.5659	-0.42685	1	7.22293	-0.2591	0
Nbl1	ILMN_2886618	12.2299	-0.5032	2	12.3936	-0.1759	0	12.142	-0.3273	0
Neurl	ILMN_2625940	10.2361	-0.86839	12	10.5546	-0.2314	0	10.1204	-0.63699	0
Ngfb	ILMN_2660233	9.9502	1.33561	12	9.46777	0.37077	0	10.1356	0.96484	12
Ngfb	ILMN_2937596	10.2136	1.18175	12	9.85612	0.46675	0	10.447	0.715	12
Nid1	ILMN_2814005	12.3126	0.6172	2	12.1048	0.2016	0	12.4134	0.4156	2
Nid2	ILMN_2621544	12.4406	-0.5865	2	12.7572	0.0467	0	12.464	-0.6332	2
Nol5	ILMN_1235979	13.6221	0.5808	2	13.3625	0.0617	0	13.653	0.5191	2
Nol5a	ILMN_1245860	11.2101	0.6155	2	11.0389	0.2729	0	11.3466	0.3426	0
Nola2	ILMN_2679077	13.055	0.6114	2	12.7591	0.0197	0	13.0648	0.5917	12
Notch3	ILMN_2697380	10.1332	-0.7349	12	10.3176	-0.3661	0	9.9501	-0.3688	0
Npm3	ILMN_2688681	12.0745	0.3398	0	11.8653	-0.0786	0	12.0352	0.4184	2
Npn3	ILMN_2667346	10.5363	0.6074	2	10.377	0.2887	0	10.6806	0.3187	0
Npn3	ILMN_2677772	11.3007	0.687	2	11.1381	0.3618	0	11.4816	0.3252	0
Nqo1	ILMN_2726371	11.0995	0.7202	12	10.9155	0.3522	0	11.2756	0.368	0
Nupr1	ILMN_2742042	12.4346	0.3513	0	12.4852	0.4525	2	12.6608	-0.1012	0
OTTMUSG00000015852	ILMN_3003607	8.15876	0.86231	12	7.82261	0.19	0	8.25376	0.67231	12
Oas1g	ILMN_1253808	7.8955	0.9016	12	7.49637	0.10334	0	7.94717	0.79826	12
Oasl1	ILMN_2717366	8.47047	1.00692	12	8.37873	0.82344	12	8.88219	0.18348	0
Oasl1	ILMN_2793464	9.12819	1.26827	12	9.10104	1.21396	12	9.73517	0.05431	0
Oasl2	ILMN_2599154	7.82817	0.79758	12	7.74774	0.63672	1	8.14653	0.16086	0
Oasl2	ILMN_2954868	11.061	1.9777	12	10.9835	1.8228	12	11.9723	0.1549	0
Ocil	ILMN_2603647	12.2003	-0.5229	2	12.4139	-0.0957	0	12.1524	-0.4272	0
Odc1	ILMN_3008406	13.5021	0.6544	2	13.199	0.0483	0	13.5263	0.6061	12
Ogn	ILMN_2740622	11.8059	-0.6005	2	12.0871	-0.0382	0	11.7868	-0.5623	0
Ogn	ILMN_2859613	14.538	-0.4906	2	14.7213	-0.1241	0	14.476	-0.3665	0
Ogn	ILMN_2859619	11.8215	-0.7301	12	12.0444	-0.2842	0	11.6793	-0.4459	0
Olfml2b	ILMN_2745551	12.0883	-0.6544	2	12.3191	-0.1929	0	11.9918	-0.4615	0
Olfml3	ILMN_1233455	11.1291	-0.673	2	11.4624	-0.0064	0	11.1259	-0.6666	2
Paox	ILMN_2795698	11.4607	-0.5292	2	11.632	-0.1866	0	11.3674	-0.3426	0
Parp14	ILMN_2825803	8.85276	0.94646	12	8.64652	0.53397	0	9.11974	0.41249	0
Pdgfrb	ILMN_2903972	9.88364	-0.62692	2	10.138	-0.1182	0	9.82454	-0.50872	0
Pdgfrl	ILMN_2903926	10.0144	-0.62519	2	10.3178	-0.0185	0	10.0052	-0.60669	0
Pdlim3	ILMN_1235230	8.43016	-0.72341	12	8.68116	-0.22143	0	8.31945	-0.50198	0
Pdlim3	ILMN_2885990	10.2132	-0.95587	12	10.5013	-0.3796	2	10.0234	-0.57627	0
Pdlim4	ILMN_2606162	13.826	-0.5081	2	14.0102	-0.1398	0	13.7561	-0.3683	0
Peg3	ILMN_1245246	10.7439	-0.5713	2	11.006	-0.0472	0	10.7203	-0.5241	0
Pgcp	ILMN_2710121	10.3553	-0.71286	12	10.632	-0.1594	0	10.2756	-0.55346	0
Phex	ILMN_1243830	9.23548	-1.15602	12	9.68657	-0.25384	0	9.10856	-0.90218	12
Phgdh	ILMN_2790181	11.429	0.5399	2	11.3305	0.343	0	11.6005	0.1969	0
Phlda1	ILMN_2754985	13.12	0.3881	0	12.7735	-0.3051	0	12.9675	0.6932	12
Pkig	ILMN_2616262	11.5364	-0.5625	2	11.7956	-0.0441	0	11.5143	-0.5184	0
Plac8	ILMN_2988143	10.5973	1.63338	12	10.8178	2.07428	12	11.6345	-0.4409	0
Plaur	ILMN_2590884	9.8181	0.84679	12	9.45439	0.11937	0	9.87779	0.72742	12
Plekhg5	ILMN_2812215	10.2528	-0.6825	2	10.519	-0.1503	0	10.1777	-0.5322	0
Plf2	ILMN_2875585	14.1808	0.6088	2	13.8914	0.03	0	14.1958	0.5788	12
Plf	ILMN_1259967	12.7919	0.8036	12	12.5121	0.244	0	12.9139	0.5596	2
Plf	ILMN_2617996	14.3425	0.5902	2	14.15	0.2052	0	14.4451	0.385	2
Plk2	ILMN_1260448	10.7621	0.857	12	10.4248	0.1825	0	10.8533	0.6745	12
Ppa1	ILMN_3005441	13.8023	0.4672	2	13.6478	0.1582	0	13.8814	0.309	0
Ppan	ILMN_2772174	11.1761	0.5673	2	10.96	0.135	0	11.2436	0.4323	0
Ppp3ca	ILMN_2611431	11.1828	-0.5488	2	11.4288	-0.0568	0	11.1544	-0.492	0
Ppp3ca	ILMN_2971286	11.9366	-0.5614	2	12.1181	-0.1985	0	11.8374	-0.3629	0
Pramel4	ILMN_1230882	9.58332	1.15535	12	9.15478	0.29825	0	9.73245	0.8571	12
Prelp	ILMN_2739760	10.3334	-1.5729	12	10.7841	-0.6716	12	9.99765	-0.9013	12
Prf1	ILMN_2960700	9.56236	1.41527	12	8.96087	0.21229	0	9.66851	1.20298	12
Psat1	ILMN_1221048	13.7611	0.5328	2	13.5969	0.2045	0	13.8634	0.3283	0
Psmb10	ILMN_2757870	10.4888	0.7077	2	10.462	0.654	12	10.8159	0.0537	0
Psmb10	ILMN_2914843	10.6139	0.6474	2	10.616	0.6516	12	10.9397	-0.0042	0
Psmb8	ILMN_1226683	8.4748	1.04733	12	8.29446	0.68664	12	8.81812	0.36069	0
Psme2b	ILMN_2621596	10.5322	0.0831	0	10.7949	0.6085	12	10.8364	-0.5254	0
Ptgs2	ILMN_1231600	8.99994	1.22317	12	8.59804	0.41938	0	9.20962	0.80379	12
Ptpn8	ILMN_1220975	9.94902	0.78035	12	9.61725	0.11679	0	10.0074	0.66356	12
Rad23a	ILMN_2544003	11.1653	-0.3385	0	11.0975	-0.474	12	10.9283	0.1355	0
Rai3	ILMN_1246785	10.3065	0.68859	2	10.0828	0.24119	0	10.4271	0.4474	0
Ramp2	ILMN_2661422	9.54748	-0.99584	12	9.92318	-0.24445	0	9.42525	-0.75139	2
Ranbp1	ILMN_2598852	13.7287	0.4603	2	13.5661	0.1352	0	13.7963	0.3251	0
Rangap1	ILMN_2868997	13.6792	0.5079	2	13.5132	0.1758	0	13.7672	0.3321	0
Rassf1	ILMN_2647435	12.1273	0.7862	12	11.7437	0.019	0	12.1368	0.7672	12
Rassf1	ILMN_2954265	10.6404	0.6018	2	10.4295	0.18	0	10.7304	0.4218	0
Rbm13	ILMN_3009908	12.2264	0.5505	2	12.0731	0.2438	0	12.3483	0.3067	0
Rbm38	ILMN_1240979	9.74984	0.57272	0	9.48902	0.05108	0	9.77538	0.52164	2
Rchy1	ILMN_2948987	8.45589	-0.7362	12	8.87366	0.09935	0	8.50557	-0.83555	12
Rhbdl2	ILMN_2891245	10.0285	0.82233	12	9.65998	0.08522	0	10.0711	0.73711	12
Rin2	ILMN_2663196	10.2095	-0.68273	2	10.4575	-0.1868	0	10.1161	-0.49593	0
Rin2	ILMN_3159720	11.1432	-0.7952	12	11.4344	-0.2129	0	11.0367	-0.5823	0
Rnase1	ILMN_1220763	8.10497	-0.9364	12	8.43781	-0.27072	0	7.96961	-0.66568	0
Rnf14	ILMN_2675078	9.66257	1.75867	12	8.90186	0.23726	0	9.7812	1.52141	12
Rnu3ip2	ILMN_1223551	10.2197	0.79199	12	9.94205	0.23669	0	10.338	0.5553	2
Rnu65	ILMN_1233252	9.9936	0.72	12	9.73326	0.19933	0	10.0933	0.52067	2
Rnu6	ILMN_2959272	14.8773	0.4569	2	14.6633	0.0291	0	14.8918	0.4278	2
Rpl23	ILMN_2946482	14.9831	0.7054	2	14.6692	0.0776	0	15.0219	0.6278	12
Rpl38	ILMN_2594971	12.1162	0.4646	0	11.9094	0.0511	0	12.1418	0.4135	2
Rps13	ILMN_2482591	8.82307	1.09	12	8.2452	-0.06574	0	8.7902	1.15574	12
Rps27a	ILMN_3046846	13.2642	0.2426	0	13.0635	-0.1588	0	13.1848	0.4014	2
Rps3a	ILMN_2733330	12.1395	0.107	0	12.3123	0.4526	2	12.3658	-0.3456	0
S100a11	ILMN_1212626	12.4938	0.2349	0	12.5959	0.4392	2	12.7134	-0.2043	0
S100a13	ILMN_2987984	11.9349	-0.4139	0	12.2286	0.1736	0	12.0217	-0.5875	2
S100a15	ILMN_1230080	7.84479	0.92227	12	7.5247	0.28209	0	7.98584	0.64018	12
S100a1	ILMN_1225602	11.4308	-0.5654	2	11.6246	-0.1778	0	11.3419	-0.3876	0
S3-12	ILMN_2588249	9.98808	-0.47104	0	10.3301	0.213	0	10.0946	-0.68404	2
Sc4mol	ILMN_2823778	10.9771	0.2247	0	11.1375	0.5454	2	11.2498	-0.3207	0
Scd1	ILMN_1237375	13.4132	-0.3429	0	13.6663	0.1632	0	13.4948	-0.5061	2
Scmh1	ILMN_1230766	11.1708	0.4587	0	10.942	0.001	0	11.1714	0.4577	2
Sdc2	ILMN_2619983	13.0166	-0.7574	12	13.2736	-0.2435	0	12.8948	-0.5139	0
Sdc4	ILMN_2728729	11.5551	0.2493	0	11.7053	0.5499	2	11.83	-0.3006	0
Sepp1	ILMN_1247553	8.30113	-0.72889	12	8.62778	-0.07557	0	8.26334	-0.65332	0
Serpinb2	ILMN_1253874	7.67094	0.50634	0	7.37592	-0.0837	0	7.62909	0.59004	1
Serpinb9f	ILMN_2610470	8.35406	0.81697	12	8.16592	0.44067	0	8.5744	0.3763	0
Serpine2	ILMN_1246808	9.50344	-0.68175	2	9.76198	-0.16467	0	9.42111	-0.51708	0
Sesn1	ILMN_2654074	11.3923	-0.8364	12	11.7522	-0.1166	0	11.334	-0.7198	2
Sesn1	ILMN_3136744	11.3436	-0.8285	12	11.6835	-0.1486	0	11.2692	-0.6799	2
Sfxn3	ILMN_2963704	8.89364	-0.84332	12	9.34155	0.0525	0	8.91989	-0.89582	12
Sgk	ILMN_1213954	13.4372	0.509	2	13.2624	0.1593	0	13.5169	0.3497	0
Shmt2	ILMN_1224942	10.6577	0.5986	2	10.4715	0.2262	0	10.7708	0.3724	0
Six1	ILMN_2904117	12.7523	-0.6759	2	12.9994	-0.1818	0	12.6615	-0.4941	0
Slc11a1	ILMN_2675811	12.0371	1.2322	12	11.4271	0.0122	0	12.0432	1.22	12
Slc19a2	ILMN_1250531	11.1355	0.7005	2	10.9521	0.3337	0	11.3024	0.3668	0
Slc1a3	ILMN_2634317	11.4853	-0.5429	2	11.515	-0.4834	12	11.2436	-0.0595	0
Slc29a1	ILMN_2888144	11.6179	-0.5549	2	11.7784	-0.2337	0	11.501	-0.3212	0
Slc40a1	ILMN_2747923	10.8352	-0.566	2	11.1768	0.1172	0	10.8938	-0.6832	2
Slc6a2	ILMN_2922875	8.05926	-1.0458	12	8.34905	-0.46622	1	7.82615	-0.57958	0
Slc7a5	ILMN_2711948	12.3358	0.6576	2	12.1434	0.2729	0	12.4722	0.3847	0
Smpdl3b	ILMN_2602938	11.6382	0.6456	2	11.4626	0.2944	0	11.7854	0.3512	0
Snora65	ILMN_2904641	10.2924	0.9984	12	9.84527	0.10414	0	10.3445	0.89426	12
Snrpa1	ILMN_2732827	12.1393	0.5891	2	11.9524	0.2154	0	12.247	0.3737	0
Socs2	ILMN_2628178	12.5833	-0.6087	2	12.7514	-0.2727	0	12.447	-0.336	0
Spata13	ILMN_2751037	10.4354	-0.6023	2	10.5931	-0.2869	0	10.292	-0.3154	0
Spon2	ILMN_1229547	12.7816	-1.6375	12	13.2899	-0.621	12	12.4711	-1.0165	12
Srm	ILMN_1225880	11.8391	0.7841	12	11.5639	0.2338	0	11.9559	0.5503	2
Srm	ILMN_2630641	11.7219	0.576	2	11.5389	0.21	0	11.8269	0.366	0
Srm	ILMN_2809611	12.0621	0.7503	12	11.8477	0.3215	0	12.2229	0.4288	2
Srr	ILMN_1258982	12.6152	0.8376	12	12.2401	0.0873	0	12.6589	0.7503	12
Stk6	ILMN_2617228	11.3619	0.5742	2	11.2136	0.2776	0	11.5007	0.2966	0
Stmn2	ILMN_1253304	10.5886	-0.5914	2	10.8763	-0.016	0	10.5806	-0.5754	0
Sulf2	ILMN_1239293	11.9434	0.0938	0	12.1964	0.5998	2	12.2433	-0.506	0
Synpo	ILMN_2422982	12.2757	-0.9354	12	12.64	-0.2068	0	12.1723	-0.7286	2
Sytl2	ILMN_3127335	11.2265	-0.5549	2	11.4092	-0.1896	0	11.1318	-0.3653	0
Tapbp	ILMN_1226819	8.98011	0.19489	0	9.23585	0.70636	12	9.33329	-0.51147	0
Tapbp	ILMN_3155492	9.27977	-0.37395	0	9.75847	0.58346	2	9.5715	-0.95741	12
Tcf3	ILMN_3109289	12.4587	-0.5789	2	12.6083	-0.2796	0	12.3189	-0.2993	0
Tcf4	ILMN_2636463	13.383	-0.5006	2	13.4993	-0.268	0	13.249	-0.2326	0
Tfrc	ILMN_2619848	12.1733	0.8553	12	11.923	0.3547	0	12.3507	0.5006	2
Tfrc	ILMN_2860804	12.4576	0.8015	12	12.2166	0.3196	0	12.6174	0.4819	2
Tgm2	ILMN_2692615	9.8354	-1.20201	12	10.2685	-0.3359	0	9.66745	-0.86611	12
Timm8a1	ILMN_2896552	12.5312	0.5851	2	12.3363	0.1953	0	12.6289	0.3898	2
Timp1	ILMN_2769918	13.347	0.4007	0	13.1298	-0.0338	0	13.3301	0.4345	2
Timp1	ILMN_3103896	13.543	0.4059	0	13.3525	0.025	0	13.5555	0.3809	2
Tm4sf3	ILMN_1220261	8.70658	-0.85391	12	9.10079	-0.06549	0	8.67383	-0.78842	12
Tmem53	ILMN_2859917	10.0987	-0.72589	12	10.4482	-0.0269	0	10.0852	-0.69899	2
Tnni2	ILMN_2481133	8.45783	-0.91153	12	8.75749	-0.31222	0	8.30173	-0.59931	0
Tnnt1	ILMN_2460136	10.9156	-1.1879	12	11.2749	-0.4695	12	10.6809	-0.7184	2
Tslp	ILMN_1218069	8.6737	-0.74871	12	8.93003	-0.23607	0	8.55567	-0.51264	0
Txn1	ILMN_3009572	12.8375	0.1984	0	13.0285	0.5804	2	13.1277	-0.382	0
Txnip	ILMN_1213609	11.3399	-0.7067	12	11.6664	-0.0539	0	11.313	-0.6528	2
Txnip	ILMN_3112873	10.0976	-0.68653	2	10.4199	-0.0421	0	10.0766	-0.64443	0
Tyki	ILMN_1240864	8.65266	1.63352	12	8.43689	1.20199	12	9.25366	0.43153	0
Ube1l	ILMN_1230019	9.13619	0.72498	12	9.16295	0.77849	12	9.52543	-0.05351	0
Uck2	ILMN_2880536	13.3102	0.3676	0	13.1237	-0.0055	0	13.3074	0.3731	2
Usp18	ILMN_2433990	7.77174	1.35905	12	7.12895	0.07346	0	7.80847	1.28559	12
Usp18	ILMN_3131679	7.89933	1.76563	12	7.12857	0.22412	0	8.01139	1.54151	12
Vldlr	ILMN_2515601	8.90384	-0.71707	12	9.262	-0.00075	0	8.90346	-0.71632	0
Vldlr	ILMN_2796472	9.44362	-0.70839	12	9.79339	-0.00884	0	9.4392	-0.69955	0
Xdh	ILMN_1239055	9.25907	0.46224	0	9.39672	0.73754	12	9.62784	-0.2753	0
Ypel3	ILMN_3132898	12.8299	-0.7057	12	13.0807	-0.204	0	12.7279	-0.5017	0
Zfp36l1	ILMN_1247853	12.2062	-0.54	2	12.4398	-0.0727	0	12.1699	-0.4673	0
Zfp36l1	ILMN_2780424	13.2275	-0.5184	2	13.4297	-0.1141	0	13.1704	-0.4043	0
Zfp608	ILMN_2939367	9.8696	-0.68759	2	10.0933	-0.24023	0	9.74949	-0.44736	0
Zxda	ILMN_2811263	9.43724	1.31233	12	8.8148	0.06746	0	9.47096	1.24487	12
mt-Co2	ILMN_2426691	14.4926	0.0666	0	14.6542	0.3898	2	14.6875	-0.3232	0
mtDNA_COXII	ILMN_1248039	14.8359	0.0704	0	14.996	0.3905	2	15.0312	-0.3201	0
mtDNA_ND2	ILMN_2434853	14.2865	-0.0216	0	14.5145	0.4345	2	14.5038	-0.4561	0
mtDNA_ND4L	ILMN_2419660	12.293	0.0158	0	12.5259	0.4815	2	12.5338	-0.4657	0
scl000959.1_2	ILMN_1216602	7.8473	-1.02098	12	8.2153	-0.28498	0	7.70481	-0.736	0
